# Supplementary material for: Establishment of in vivo proximity labeling with biotin using TurboID in the filamentous fungus Sordaria macrospora
Source: Sci Rep. 2022 Oct 22;12:17727. doi: 10.1038/s41598-022-22545-x (PMC9588061; doi:10.1038/s41598-022-22545-x)
Supplement: Supplementary file 2 — Supplementary Information 2. [file 41598_2022_22545_MOESM2_ESM.xlsx]

## Sheet: Table S6
Table S6: All proteins identified in the SCI1-BioID experiment with SCI1-L-TurboID (single spore isolates (ssi) 1.3, 1.6, 1.9, 1.10) using free L-TurboID (ssi 1.7, 1.8, 1.9, 1.11) as control. LFQ intensities are color-coded: high values are shaded in red and low intensities are shaded green. Significantly enriched proteins (see Table 2, log2(difference) ≥ 2) were put at the top of the list, the r…			LFQ intensities								MS/MS counts									Intensity									Peptides									Razor + unique peptides									Unique peptides
			Free L-TurboID				SCI1-L-TurboID				Free L-TurboID				SCI1-L-TurboID				∑	Free L-TurboID				SCI1-L-TurboID				∑	Free L-TurboID				SCI1-L-TurboID				∑	Free L-TurboID				SCI1-L-TurboID				∑	Free L-TurboID
Protein IDs	Majority protein IDs	Biotin site positions	1.7	1.8	1.9	1.11	1.3	1.6	1.9	1.10	1.7	1.8	1.9	1.11	1.3	1.6	1.9	1.10		1.7	1.8	1.9	1.11	1.3	1.6	1.9	1.10		1.7	1.8	1.9	1.11	1.3	1.6	1.9	1.10		1.7	1.8	1.9	1.11	1.3	1.6	1.9	1.10		1.7	1.8	1.9
SMAC_05559.3_t1	SMAC_05559.3_t1	NaN	NaN	NaN	NaN	24.6545	32.8149	32.8662	33.4092	32.3967	2	2	2	2	26	28	26	23	111	4032200	7882700	5617700	40682000	9392000000	7338300000	12131000000	5532900000	34453000000	2	2	2	2	17	12	14	11	18	2	2	2	2	17	12	14	11	18	2	2	2
SMAC_08794.3_t1	SMAC_08794.3_t1	NaN	NaN	NaN	NaN	NaN	31.6965	32.9279	33.1818	32.5284	0	0	0	1	31	46	56	36	170	0	0	0	12178000	3844800000	7553400000	11213000000	4861000000	27484000000	0	0	0	1	25	32	33	26	37	0	0	0	1	25	32	33	26	37	0	0	0
SMAC_00877.3_t1	SMAC_00877.3_t1	NaN	NaN	NaN	NaN	NaN	31.9422	32.0167	32.5227	31.6936	1	2	1	2	26	25	27	21	105	18387000	23001000	19009000	25135000	4534800000	3375500000	8101900000	2940600000	19038000000	1	2	1	2	20	18	19	19	22	1	2	1	2	20	18	19	19	22	1	2	1
SMAC_02580.3_t1	SMAC_02580.3_t1	NaN	NaN	NaN	NaN	NaN	29.3466	30.1544	30.4663	29.9725	0	0	0	0	14	18	26	19	77	0	0	0	0	739780000	973610000	1803300000	796750000	4313500000	0	0	0	0	13	15	19	17	23	0	0	0	0	13	15	19	17	23	0	0	0
SMAC_00725.3_t1	SMAC_00725.3_t1	NaN	26.2054	27.3728	26.4833	26.1905	30.3868	31.3895	32.003	31.4368	4	16	10	4	16	30	35	24	139	121620000	332290000	184010000	130790000	1514300000	3102200000	4379300000	2088800000	11853000000	3	12	8	4	13	23	22	21	26	3	12	8	4	13	23	22	21	26	3	12	8
SMAC_04678.3_t1	SMAC_04678.3_t1	308	NaN	NaN	NaN	NaN	27.7365	28.6479	28.8637	28.4453	0	0	0	0	5	7	5	5	22	0	0	0	0	341080000	251770000	419430000	401340000	1413600000	0	0	0	0	4	6	6	5	8	0	0	0	0	4	6	6	5	8	0	0	0
SMAC_05070.3_t1	SMAC_05070.3_t1	NaN	NaN	NaN	25.8396	26.2759	29.0129	28.2814	30.1751	27.8868	3	3	3	2	14	13	13	7	58	0	20501000	40239000	47445000	576460000	524590000	1212100000	166470000	2587800000	3	3	3	3	13	12	13	7	15	3	3	3	3	13	12	13	7	15	3	3	3
SMAC_01219.3_t1	SMAC_01219.3_t1	NaN	NaN	NaN	NaN	NaN	27.9889	27.5938	27.9183	27.4929	0	0	0	0	8	7	5	3	23	0	0	0	0	369200000	220380000	263720000	84375000	937670000	0	0	0	0	7	6	5	3	10	0	0	0	0	7	6	5	3	10	0	0	0
SMAC_03234.3_t1	SMAC_03234.3_t1	NaN	31.022	30.4886	29.9628	29.9978	32.4239	32.3612	32.776	31.9492	17	11	13	14	30	20	23	20	148	1710400000	1832700000	1479500000	1339100000	7935600000	5034400000	8046200000	3443500000	30821000000	10	9	9	8	11	12	11	12	12	10	9	9	8	11	12	11	12	12	10	9	9
SMAC_05967.3_t1	SMAC_05967.3_t1	NaN	38.8122	39.0294	38.8765	38.3855	39.3177	39.4516	39.6124	39.1435	786	918	878	768	696	766	837	586	6235	579910000000	867260000000	888210000000	573710000000	843460000000	747880000000	940000000000	493250000000	5933700000000	77	81	83	80	85	86	91	89	103	77	81	83	80	85	86	91	89	103	77	81	83
SMAC_09567.3_t1	SMAC_09567.3_t1	NaN	38.7726	37.9694	37.5231	37.4553	38.2972	38.4925	38.6546	38.3144	739	506	513	520	497	523	554	477	4329	455110000000	428100000000	381800000000	277480000000	442480000000	379340000000	476370000000	267310000000	3108000000000	136	132	139	125	139	137	153	149	162	136	132	139	125	139	137	153	149	162	136	132	139
SMAC_01282.3_t1	SMAC_01282.3_t1	NaN	36.1916	36.5114	36.1346	35.7034	35.9669	36.356	36.5719	35.6629	169	147	148	152	112	127	136	110	1101	82927000000	141150000000	127230000000	80071000000	81557000000	84480000000	117420000000	47929000000	762770000000	43	44	43	40	43	42	44	43	49	43	44	43	40	43	42	44	43	49	43	44	43
SMAC_00852.3_t1	SMAC_00852.3_t1	816	31.8498	31.9103	32.0106	32.4671	31.4674	31.601	31.3413	31.7476	41	52	69	66	38	43	37	38	384	3857700000	6637600000	8611600000	9436500000	3004000000	3060200000	2747600000	2720200000	40075000000	28	32	38	37	25	32	27	28	45	28	32	38	37	25	32	27	28	45	28	32	38
SMAC_02431.3_t1	SMAC_02431.3_t1	1570	30.7433	30.2643	29.9989	30.3342	30.2712	30.5712	30.4971	30.48	47	50	51	57	45	46	47	34	377	1602800000	2030900000	2035200000	2346400000	1433800000	1587800000	1569200000	1032000000	13638000000	38	41	46	46	36	40	41	35	64	38	41	46	46	36	40	41	35	64	38	41	46
SMAC_04445.3_t1	SMAC_04445.3_t1	NaN	31.647	31.6901	31.6206	32.2135	31.3723	31.0656	31.0842	31.3431	38	56	58	51	41	38	40	37	359	3061100000	6621300000	6732500000	6198500000	3201600000	2150700000	2025500000	2318500000	32310000000	30	38	40	33	28	29	27	27	41	30	38	40	33	28	29	27	27	41	30	38	40
SMAC_08900.3_t1	SMAC_08900.3_t1	NaN	31.0765	31.2696	31.3361	31.9438	31.2104	30.971	30.6825	31.2194	39	43	47	59	42	39	28	34	331	2198100000	4070300000	5692700000	6033700000	3346400000	2153300000	1160600000	2021500000	26677000000	26	28	30	31	27	26	20	24	36	26	28	30	31	27	26	20	24	36	26	27	29
SMAC_05345.3_t1	SMAC_05345.3_t1	727	31.7372	31.8843	32.0159	32.4202	31.7654	31.8891	31.6824	31.6788	38	37	49	61	31	33	30	34	313	3465300000	6943400000	8245100000	8523300000	4964000000	3227100000	3699700000	2549500000	41617000000	28	31	32	33	28	27	25	27	43	28	31	32	33	28	27	25	27	43	28	31	32
SMAC_05696.3_t1	SMAC_05696.3_t1	NaN	32.5858	32.9726	33.0206	32.8235	32.3192	32.3446	32.1036	32.4163	37	45	54	42	30	34	30	39	311	6114400000	12564000000	17988000000	10812000000	5944900000	5694600000	4885500000	4222500000	68226000000	18	21	23	21	18	18	18	20	26	18	21	23	21	18	18	18	20	26	18	21	23
SMAC_08869.3_t1	SMAC_08869.3_t1	NaN	32.3334	32.2855	32.3874	32.6668	31.5972	31.8935	31.6445	31.7382	37	42	44	51	31	38	31	33	307	5885200000	8475500000	10119000000	11391000000	3638600000	3557700000	3257500000	2554100000	48879000000	25	25	28	28	23	26	24	23	31	25	25	28	28	23	26	24	23	31	25	25	28
SMAC_03040.3_t1	SMAC_03040.3_t1	NaN	30.6829	30.8409	30.7679	30.8837	30.1965	30.3492	30.4237	30.1713	31	51	55	55	32	26	26	22	298	1389300000	3307500000	3864300000	3406700000	1427400000	1069000000	1409700000	843530000	16718000000	27	32	37	37	25	25	24	23	49	27	32	37	37	25	25	24	23	49	27	32	37
SMAC_05446.3_t1	SMAC_05446.3_t1	449	32.7882	32.9092	32.9604	32.8089	32.0436	32.2255	32.2161	32.639	44	35	41	51	29	31	26	30	287	8770700000	11605000000	16621000000	10231000000	5773400000	4700200000	5987700000	5916200000	69605000000	17	15	16	14	15	12	13	13	18	17	15	16	14	15	12	13	13	18	17	15	16
SMAC_06775.3_t1	SMAC_06775.3_t1	NaN	30.4658	31.1405	31.3121	30.7342	31.0016	30.9373	30.9083	30.801	26	42	49	52	36	26	29	23	283	1405900000	4064700000	5164400000	3069800000	2762100000	1456200000	2322400000	1258100000	21504000000	18	26	28	26	26	20	21	18	32	18	26	28	26	26	20	21	18	32	18	26	28
SMAC_00379.3_t1	SMAC_00379.3_t1	NaN	31.9509	32.0295	32.5406	32.5879	31.835	31.8445	31.3403	31.7289	29	31	39	55	33	27	24	30	268	3608500000	6336300000	11676000000	8830700000	4852900000	3828800000	2908200000	3293500000	45335000000	16	17	23	19	19	17	15	18	24	16	17	23	19	19	17	15	18	24	16	17	23
SMAC_09126.3_t1	SMAC_09126.3_t1	NaN	30.3649	30.4086	30.3825	30.9101	29.9324	30.2944	29.828	30.3707	28	38	39	40	33	27	18	25	248	1186000000	2434900000	2640100000	3305400000	1126900000	1281600000	776460000	1029900000	13781000000	24	28	28	29	28	23	17	21	39	24	28	28	29	28	23	17	21	39	24	28	28
SMAC_02832.3_t1;SMAC_02832.3_t2	SMAC_02832.3_t1;SMAC_02832.3_t2	NaN	31.3309	31.3628	31.4356	31.264	30.9251	30.6855	30.6464	30.4975	29	39	38	40	26	26	20	26	244	2135600000	4972200000	5791300000	5385600000	2156000000	1259300000	1257500000	1269300000	24227000000	20	25	26	25	17	16	16	17	29	20	25	26	25	17	16	16	17	29	20	25	26
SMAC_04018.3_t1;SMAC_04018.3_t2	SMAC_04018.3_t1;SMAC_04018.3_t2	NaN	30.5411	30.5117	30.6265	31.0569	30.4661	30.5139	30.3433	30.8664	24	34	40	40	30	24	23	23	238	1431200000	2347800000	3378600000	3869300000	1938000000	1378700000	1154800000	1275500000	16774000000	18	21	24	26	21	16	18	17	30	18	21	24	26	21	16	18	17	30	18	21	24
SMAC_02519.3_t1	SMAC_02519.3_t1	260	30.7288	30.9347	30.3483	30.3299	30.0381	30.2472	30.516	30.0129	33	36	33	40	27	21	25	22	237	1648900000	4043500000	2794200000	2099600000	1304300000	1091400000	1420400000	727240000	15129000000	24	30	26	29	22	20	19	18	34	24	30	26	29	22	20	19	18	34	24	30	26
SMAC_03426.3_t1	SMAC_03426.3_t1	NaN	31.4839	31.0847	30.4255	30.6325	30.5651	30.5761	31.0911	30.9404	37	28	31	28	28	25	30	24	231	3598500000	3292500000	2958400000	2791500000	1638400000	1374600000	2427000000	1311300000	19392000000	22	20	21	18	17	17	19	15	27	22	20	21	18	17	17	19	15	27	22	20	21
SMAC_00314.3_t1	SMAC_00314.3_t1	NaN	30.8494	30.7321	30.5986	30.7811	30.0178	30.0727	30.0056	30.4297	33	36	44	40	21	20	21	14	229	1707800000	3545800000	3811100000	2632600000	1228100000	758850000	1147000000	916690000	15748000000	22	26	27	25	17	17	18	15	32	22	26	27	25	17	17	18	15	32	22	26	27
SMAC_04416.3_t1	SMAC_04416.3_t1	NaN	31.7149	31.7046	31.832	31.9096	31.3287	31.1937	31.0547	31.5277	29	34	42	37	29	20	17	21	229	3382100000	6900500000	8058900000	6030900000	3550900000	2326500000	2308100000	1808700000	34367000000	16	19	19	18	16	17	14	14	20	16	19	19	18	16	17	14	14	20	16	19	19
SMAC_01502.3_t1	SMAC_01502.3_t1	NaN	31.9875	32.3843	31.7224	31.096	32.5307	32.2879	32.6535	32.0883	25	32	27	27	30	28	32	19	220	4697600000	7525500000	5690200000	3345400000	7691800000	5260200000	7911300000	3880000000	46002000000	10	13	12	11	12	12	13	11	16	10	13	12	11	12	12	13	11	16	10	13	12
SMAC_00518.3_t1	SMAC_00518.3_t1	NaN	32.9794	32.8736	33.0706	33.0125	28.7335	28.969	28.8867	31.2761	43	30	41	51	9	11	10	23	218	9509700000	12247000000	14259000000	14332000000	409400000	312720000	346450000	1770600000	53187000000	21	19	20	20	9	10	10	16	23	21	19	20	20	9	10	10	16	23	21	19	20
SMAC_03048.3_t1	SMAC_03048.3_t1	NaN	30.9707	31.2803	31.5698	31.2439	30.9474	30.7607	30.4914	30.9747	29	33	38	36	26	24	17	15	218	1981400000	3574500000	7237500000	4394300000	2491200000	1865800000	1179000000	1132600000	23856000000	21	24	22	22	19	18	16	15	27	21	24	22	22	19	18	16	15	27	21	24	22
SMAC_06203.3_t1	SMAC_06203.3_t1	NaN	31.046	31.2562	31.9193	32.1479	31.5389	31.6597	31.1478	31.7297	16	30	43	45	24	21	17	21	217	1606800000	3995900000	9083100000	6988500000	3884500000	3124900000	2402600000	2635700000	33722000000	13	17	19	18	16	15	15	15	21	13	17	19	18	16	15	15	15	21	13	17	19
SMAC_06292.3_t1	SMAC_06292.3_t1	NaN	30.9156	30.9372	30.46	30.412	29.9655	29.9503	30.1454	29.4979	28	38	36	35	21	25	19	14	216	2503400000	4013800000	3127100000	1999600000	1020200000	778870000	836070000	414200000	14693000000	23	27	28	26	16	18	15	13	32	23	27	28	26	16	18	15	13	32	23	27	28
SMAC_09034.3_t1	SMAC_09034.3_t1	NaN	30.4874	30.7209	30.6653	31.3411	30.1755	30.3656	30.3047	30.517	27	31	35	35	22	23	21	20	214	1340800000	3128000000	3862700000	4274700000	1243100000	1214800000	1265100000	988590000	17318000000	22	27	27	24	18	20	17	18	29	22	27	27	24	18	20	17	18	29	22	27	27
SMAC_00109.3_t1	SMAC_00109.3_t1	NaN	30.3777	30.4591	30.2096	30.4975	29.9435	29.8116	29.6764	29.8659	25	27	36	32	22	23	25	17	207	1487300000	2168700000	2757200000	2187900000	1317400000	696110000	765180000	734610000	12114000000	22	24	30	25	22	20	20	16	35	22	24	30	25	22	20	20	16	35	21	23	29
SMAC_05699.3_t1;SMAC_05699.3_t2	SMAC_05699.3_t1;SMAC_05699.3_t2	NaN	29.7811	29.8539	29.6889	29.6866	29.9795	30.1279	29.9225	30.1851	17	27	24	26	27	25	24	30	200	724250000	1351400000	1650700000	1030000000	1376000000	1145900000	1232000000	1001800000	9512100000	15	20	19	21	21	17	20	21	30	15	20	19	21	21	17	20	21	30	15	20	19
SMAC_03978.3_t1	SMAC_03978.3_t1	NaN	29.5669	30.055	29.6061	29.5781	28.745	27.8108	26.7007	25.5526	33	48	37	33	20	17	4	7	199	783970000	1901800000	1565700000	1084500000	512550000	166440000	106380000	24584000	6146000000	24	31	29	28	18	13	5	7	38	24	31	29	28	18	13	5	7	38	24	31	29
SMAC_07546.3_t1	SMAC_07546.3_t1	NaN	30.3648	30.4663	30.4798	30.8136	30.3338	30.5446	30.4222	30.5139	17	30	30	30	23	26	25	18	199	1132000000	2385300000	3198700000	3162000000	1675200000	1331000000	1339100000	1107200000	15330000000	15	21	23	21	15	21	20	15	26	15	21	23	21	15	21	20	15	26	15	21	23
SMAC_09169.3_t2;SMAC_09169.3_t1	SMAC_09169.3_t2;SMAC_09169.3_t1	501	30.5646	30.6751	30.1394	30.2715	29.3041	29.7124	29.8464	29.5101	28	34	36	25	15	21	25	14	198	1499100000	3338500000	2706000000	2254000000	558350000	532250000	880640000	354880000	12124000000	21	25	31	22	15	19	21	13	35	21	25	31	22	15	19	21	13	35	21	25	31
SMAC_03518.3_t1	SMAC_03518.3_t1	NaN	30.7384	30.7332	30.5684	30.9756	30.3014	30.3283	30.1452	30.1834	25	36	33	32	22	20	16	12	196	1842600000	3254500000	3711300000	3482400000	1305400000	1109200000	962590000	678470000	16347000000	20	26	26	25	16	17	15	10	35	20	26	26	25	16	17	15	10	35	20	26	26
SMAC_03446.3_t1	SMAC_03446.3_t1	NaN	29.5681	29.4438	29.0578	29.1876	30.4935	30.8695	31.2672	31.0583	15	18	18	16	33	27	37	30	194	603130000	907220000	833980000	676990000	1721200000	1913800000	3197500000	1885200000	11739000000	12	13	15	13	20	19	22	17	25	12	13	15	13	20	19	22	17	25	12	13	15
SMAC_07073.3_t1;SMAC_07073.3_t2	SMAC_07073.3_t1;SMAC_07073.3_t2	NaN	29.9439	29.9258	29.5721	29.661	29.5438	28.6297	27.066	28.1428	36	29	38	33	27	11	7	10	191	1130100000	1478600000	1505100000	1393400000	954240000	303420000	110420000	170990000	7046400000	26	25	35	24	24	10	6	10	39	26	25	35	24	24	10	6	10	39	26	25	35
SMAC_01083.3_t1	SMAC_01083.3_t1	599	30.6492	30.922	30.2432	30.1195	29.9983	30.0204	30.3206	29.7051	27	30	30	26	19	19	24	15	190	1383200000	3922300000	2451300000	1858100000	978600000	921520000	1709000000	522060000	13746000000	16	24	20	19	16	16	20	13	27	16	24	20	19	16	16	20	13	27	16	24	20
SMAC_04927.3_t1	SMAC_04927.3_t1	14	30.0528	30.6023	30.5351	30.1338	30.2109	30.1325	30.1422	30.0931	21	29	37	31	21	17	16	15	187	1055000000	2154800000	3033200000	2477500000	1418400000	962160000	894960000	1022500000	13019000000	17	23	26	27	18	17	17	18	35	17	23	26	27	18	17	17	18	35	17	23	26
SMAC_02671.3_t1	SMAC_02671.3_t1	NaN	31.0352	31.0231	31.1901	31.3368	30.7927	30.9296	30.8345	30.9281	21	31	31	28	21	20	14	20	186	2084500000	3778200000	5182900000	3478100000	2530800000	2085000000	1554400000	1383000000	22077000000	19	21	24	20	18	18	15	16	26	19	21	24	20	18	18	15	16	26	19	21	24
SMAC_07106.3_t1	SMAC_07106.3_t1	246	30.1669	30.484	31.1288	30.9827	30.8065	30.7921	30.5366	30.9807	16	21	29	30	20	24	22	21	183	1071800000	1965500000	4243100000	4131000000	2438700000	1742300000	1596500000	1568400000	18757000000	16	15	18	19	15	16	16	15	21	16	15	18	19	15	16	16	15	21	16	15	18
SMAC_08213.3_t1	SMAC_08213.3_t1	NaN	30.5855	30.8982	31.3734	30.6403	31.2883	30.8763	30.6339	30.7355	16	20	24	32	23	22	21	23	181	1221700000	2773300000	4109300000	3596000000	3225800000	2086900000	1680400000	1440200000	20134000000	10	12	15	14	15	14	14	15	18	10	12	15	14	15	14	14	15	18	10	12	15
SMAC_08935.3_t1	SMAC_08935.3_t1	265	30.2449	30.6574	30.1592	30.08	29.2039	29.7474	29.5803	28.2273	19	37	32	32	16	16	18	10	180	1338100000	2887700000	2443500000	1594400000	586050000	891040000	719390000	161890000	10622000000	16	28	28	25	15	13	14	10	32	16	28	28	25	15	13	14	10	32	16	28	28
SMAC_06728.3_t1	SMAC_06728.3_t1	932	29.6437	29.5311	29.2939	29.4004	29.0388	29.1302	29.5569	28.7434	22	37	33	21	16	19	21	10	179	706760000	1496400000	1514300000	813210000	600340000	505210000	903290000	279800000	6819300000	21	34	29	20	15	18	19	11	41	21	34	29	20	15	18	19	11	41	21	34	29
SMAC_06774.3_t1	SMAC_06774.3_t1	NaN	30.3836	30.0958	30.612	31.0875	30.58	30.492	30.0413	30.5755	18	24	29	30	19	20	16	20	176	1252100000	1876600000	3285000000	3139600000	1944600000	1329400000	1055800000	1385800000	15269000000	14	17	20	17	16	16	13	16	22	14	17	20	17	16	16	13	16	22	14	17	20
SMAC_05032.3_t1	SMAC_05032.3_t1	NaN	30.8382	30.695	31.2421	31.5576	31.0566	30.7421	30.4453	30.9854	21	21	29	30	22	16	17	18	174	1980100000	3395500000	4667600000	5272500000	2912100000	1356100000	1504400000	1054300000	22143000000	14	16	19	18	14	12	12	13	22	14	16	19	18	14	12	12	13	22	14	16	19
SMAC_03032.3_t1	SMAC_03032.3_t1	NaN	30.9959	30.6276	30.7506	30.8265	30.3664	30.1386	30.0566	30.2859	20	23	31	25	22	19	14	17	171	1789100000	2588200000	3980200000	2307800000	1944400000	1141300000	1150500000	1050200000	15952000000	14	17	19	14	18	14	12	13	22	14	17	19	14	18	14	12	13	22	14	17	19
SMAC_01921.3_t1	SMAC_01921.3_t1	205	31.374	31.1358	31.045	31.4979	31.5673	31.6491	31.7539	31.7635	21	22	23	25	19	20	19	21	170	2594000000	3399100000	3884600000	4623000000	3651400000	3246300000	3782400000	2989700000	28170000000	17	18	19	19	16	18	17	16	20	17	18	19	19	16	18	17	16	20	17	18	19
SMAC_04781.3_t1	SMAC_04781.3_t1	917	29.6558	29.7479	29.4109	29.3101	29.4175	29.6614	30.3769	29.4833	23	26	27	19	20	18	23	13	169	707940000	1761800000	1569000000	851410000	823810000	540900000	1813900000	432410000	8501200000	19	23	27	19	18	16	23	13	39	19	23	27	19	18	16	23	13	39	19	23	27
SMAC_08400.3_t1	SMAC_08400.3_t1	NaN	29.9352	29.8731	30.5028	30.8418	30.3798	30.3971	30.003	30.6103	19	20	20	25	24	19	16	23	166	832270000	1494800000	3268400000	2970400000	1777100000	1340900000	968640000	1264500000	13917000000	13	14	16	15	17	15	14	14	18	13	14	16	14	16	14	13	14	17	13	14	16
SMAC_00616.3_t1	SMAC_00616.3_t1	709	28.9409	29.1486	28.8316	28.9445	29.5313	30.0841	30.13	29.4581	17	21	18	16	23	28	25	17	165	355350000	1060300000	891970000	656810000	980000000	1261000000	1250000000	448840000	6904300000	16	21	20	15	19	25	25	16	37	16	21	20	15	19	25	25	16	37	16	21	20
SMAC_06409.3_t1	SMAC_06409.3_t1	24	30.8276	31.0623	31.5506	31.4992	30.4991	30.3122	30.1725	30.4032	20	19	29	34	13	13	19	16	163	1711100000	4175500000	5942900000	4417100000	1696500000	1234900000	1348700000	1209700000	21737000000	12	12	14	13	10	12	12	10	14	12	12	14	13	10	12	12	10	14	12	12	14
SMAC_02606.3_t1	SMAC_02606.3_t1	NaN	29.6165	29.7473	30.0812	30.357	29.9503	30.1625	29.8319	30.2887	12	22	29	26	18	17	15	19	158	788720000	1170800000	2714100000	1484800000	1251800000	1145700000	948810000	1091000000	10596000000	13	16	20	15	14	16	13	17	21	13	16	20	15	14	16	13	17	21	13	16	20
SMAC_05360.3_t1	SMAC_05360.3_t1	319	30.4112	30.3853	29.946	29.8406	30.2942	30.2486	30.4716	29.8298	20	17	26	18	20	20	19	17	157	1322600000	2373400000	2077800000	1427700000	1790800000	1129300000	1409200000	684900000	12216000000	15	17	18	14	17	15	15	13	21	15	17	18	14	17	15	15	13	21	15	17	18
SMAC_04221.3_t1	SMAC_04221.3_t1	NaN	29.5619	29.6361	30.0536	30.0377	29.5013	29.446	28.8949	29.5897	19	21	33	25	21	12	8	17	156	629300000	1194700000	2455100000	1550700000	965820000	743990000	406890000	636090000	8582500000	18	19	22	19	20	12	9	18	25	18	19	22	19	20	12	9	18	25	18	19	22
SMAC_00229.3_t1	SMAC_00229.3_t1	325	29.7968	29.9146	29.9137	30.1978	29.4718	29.894	29.7066	29.7317	15	21	25	26	19	14	17	16	153	724010000	2013600000	2214800000	1954900000	968330000	571380000	885310000	625710000	9958100000	14	16	17	17	13	12	13	12	20	14	16	17	17	13	12	13	12	20	14	16	17
SMAC_00625.3_t1	SMAC_00625.3_t1	NaN	30.6657	30.6883	31.0533	31.5159	31.0406	30.6278	30.2028	30.7521	18	21	26	25	20	13	14	14	151	1733500000	2936500000	4622500000	4618100000	2464200000	1365400000	1197200000	1370000000	20307000000	11	13	16	14	15	12	12	11	17	11	13	16	14	15	12	12	11	17	9	11	14
SMAC_04810.3_t1	SMAC_04810.3_t1	NaN	29.4299	29.6384	29.7495	29.903	29.4659	29.767	29.4648	29.6653	21	18	24	20	17	19	15	16	150	823700000	1290100000	2087700000	1268300000	861780000	978920000	525400000	715160000	8551200000	16	16	20	15	14	17	13	14	26	16	16	20	15	14	17	13	14	26	16	16	20
SMAC_04972.3_t1	SMAC_04972.3_t1	NaN	29.7278	29.807	29.847	29.9902	29.7126	29.7547	29.3217	29.764	16	20	26	27	14	15	13	13	144	625910000	1863800000	1690400000	1872400000	1187600000	936540000	582840000	649590000	9409200000	13	18	18	19	11	14	12	11	25	13	18	18	19	11	14	12	11	25	13	18	18
SMAC_00380.3_t1	SMAC_00380.3_t1	NaN	29.2551	29.1967	29.3206	29.5938	28.0597	28.3037	26.9989	28.4241	21	25	29	27	14	11	9	7	143	652440000	1042100000	1518500000	1188700000	282190000	232780000	91917000	210930000	5219600000	18	21	26	19	12	11	9	7	31	18	21	26	19	12	11	9	7	31	18	21	26
SMAC_02401.3_t1	SMAC_02401.3_t1	NaN	30.5763	30.4994	30.4839	30.8656	30.2556	30.1861	29.9158	30.2349	14	21	21	23	23	12	14	14	142	1514200000	2686400000	2876600000	3289000000	1955200000	816530000	877340000	805190000	14821000000	12	17	16	17	17	10	12	12	20	12	17	16	17	17	10	12	12	20	11	16	15
SMAC_05125.3_t1	SMAC_05125.3_t1	530	29.5146	29.58	29.2285	29.298	28.4847	29.0913	29.3615	28.8248	20	27	27	18	7	13	15	13	140	743470000	1020900000	1298000000	1070400000	367930000	513460000	902620000	298540000	6215400000	18	21	20	16	9	13	14	11	26	18	21	20	16	9	13	14	11	26	18	21	20
SMAC_02442.3_t1;SMAC_05994.3_t1	SMAC_02442.3_t1	NaN	30.0852	30.5271	30.5866	30.4273	29.8144	29.8849	29.5795	29.5362	19	23	20	29	12	10	13	13	139	1297800000	3278100000	3184900000	2133800000	1033600000	649080000	755920000	577180000	12910000000	13	14	12	14	10	7	7	8	17	13	14	12	14	10	7	7	8	17	13	14	12
SMAC_06411.3_t2;SMAC_06411.3_t1	SMAC_06411.3_t2;SMAC_06411.3_t1	86	31.005	30.9693	30.4297	30.2186	31.9321	32.5172	32.5825	32.1694	17	18	16	11	22	20	18	16	138	1796100000	3487400000	2741900000	1228500000	6152400000	4870500000	7845100000	3644700000	31767000000	12	13	12	9	14	15	12	12	16	12	13	12	9	14	15	12	12	16	12	13	12
SMAC_00702.3_t1	SMAC_00702.3_t1	NaN	29.606	29.4785	29.5295	29.6125	29.0424	29.4383	29.3902	29.1956	16	17	18	23	19	16	15	12	136	853100000	1287300000	1759000000	1285800000	687770000	682790000	536520000	290920000	7383200000	14	13	18	16	13	14	12	10	18	14	13	18	16	13	14	12	10	18	14	13	18
SMAC_05880.3_t1	SMAC_05880.3_t1	NaN	30.39	30.2518	30.8867	31.3849	30.7263	30.9922	30.4444	31.4546	12	18	21	17	19	18	17	14	136	1289000000	1800300000	3887400000	4279000000	2290100000	1994500000	1596500000	2299500000	19436000000	12	13	15	13	13	13	12	14	17	12	13	15	13	13	13	12	14	17	11	12	14
SMAC_00841.3_t1	SMAC_00841.3_t1	NaN	28.0504	28.0382	28.0334	28.2032	28.3806	28.6431	28.4309	28.0918	13	16	23	18	17	20	15	10	132	204150000	430080000	683670000	484960000	440070000	459730000	342990000	150480000	3196100000	12	16	22	17	16	17	16	9	37	12	16	22	17	16	17	16	9	37	12	16	22
SMAC_00367.3_t1	SMAC_00367.3_t1	NaN	29.8904	29.7451	30.0532	30.4626	29.8847	29.7696	29.3232	30.0198	18	18	19	22	15	14	11	13	130	964690000	1312100000	2130500000	2480400000	828220000	1099200000	574950000	778250000	10168000000	13	15	15	15	13	13	9	12	19	13	15	15	15	13	13	9	12	19	11	13	14
SMAC_01721.3_t1	SMAC_01721.3_t1	NaN	28.1121	28.1735	28.3933	28.7163	28.325	28.1767	28.1405	28.4073	17	20	23	23	16	11	9	10	129	256750000	536990000	834200000	738790000	346770000	251200000	229200000	243380000	3437300000	14	14	19	18	12	10	8	10	27	14	14	19	18	12	10	8	10	27	14	14	19
SMAC_03192.3_t1	SMAC_03192.3_t1	417	29.3652	29.2602	28.913	28.8465	28.8087	29.0294	29.4916	28.7611	18	20	12	15	13	17	16	16	127	690450000	1137400000	799170000	653770000	569580000	620230000	669650000	332950000	5473200000	16	18	11	14	13	15	15	14	23	16	18	11	14	13	15	15	14	23	16	18	11
SMAC_09041.3_t1	SMAC_09041.3_t1	NaN	30.3484	30.3621	30.4964	31.0005	30.5131	30.3514	30.2552	30.7172	16	22	26	21	13	8	11	10	127	1392200000	1927600000	2928300000	3336400000	1903300000	1109200000	1395000000	1294500000	15286000000	12	13	17	13	11	7	9	8	18	12	13	17	13	11	7	9	8	18	11	12	16
SMAC_05963.3_t1	SMAC_05963.3_t1	NaN	28.4205	28.6054	28.7365	28.7712	27.8079	26.4769	NaN	26.8992	17	20	31	22	14	14	3	4	125	387120000	562370000	878270000	559280000	338200000	78060000	0	99997000	2903300000	14	22	29	21	14	12	3	5	45	14	22	29	21	14	12	3	5	45	14	22	29
SMAC_05959.3_t1	SMAC_05959.3_t1	NaN	29.3655	29.2807	29.5085	29.7825	29.8813	30.1849	29.3474	29.8213	9	17	19	14	18	20	13	12	122	488850000	1172500000	1478600000	1359800000	1245900000	1266800000	639040000	704590000	8356000000	9	14	14	14	15	16	12	11	18	9	14	14	14	15	16	12	11	18	9	14	14
SMAC_03130.3_t1	SMAC_03130.3_t1	2020	27.579	27.1235	27.3268	27.7482	27.3279	27.5493	27.5406	27.5432	17	16	17	24	12	12	10	12	120	184410000	181660000	309740000	458050000	198140000	146090000	186120000	159010000	1823200000	15	14	17	22	11	12	11	10	38	15	14	17	22	11	12	11	10	38	15	14	17
SMAC_03713.3_t1	SMAC_03713.3_t1	NaN	29.843	29.7063	29.8123	29.9004	28.6054	28.8171	28.6304	28.8727	21	19	22	19	9	10	9	10	119	1300100000	1499700000	1898300000	1707700000	296040000	318730000	287850000	240610000	7549000000	16	15	17	14	8	8	8	9	21	16	15	17	14	8	8	8	9	21	14	14	16
SMAC_00640.3_t1;CON__ENSEMBL:ENSBTAP00000025008	SMAC_00640.3_t1	NaN	28.9629	29.0697	29.2579	29.1533	29.0857	29.0043	28.6409	29.0554	13	14	21	14	18	14	9	15	118	484850000	945430000	1519900000	786520000	921180000	431030000	429550000	396780000	5915300000	8	9	14	11	11	11	9	12	18	8	9	14	11	11	11	9	12	18	8	9	14
SMAC_02379.3_t1	SMAC_02379.3_t1	48	29.1783	29.3553	29.689	29.7051	29.5417	29.4805	29.3349	29.6448	14	15	25	17	13	10	13	11	118	823350000	1023300000	1630300000	1662500000	1030600000	533790000	576030000	529920000	7809800000	12	11	15	13	14	9	12	11	20	12	11	15	13	14	9	12	11	20	12	11	15
SMAC_01718.3_t1	SMAC_01718.3_t1	791	29.192	28.8606	28.4602	28.7755	28.5929	28.7976	29.0121	28.394	15	21	19	14	11	13	14	10	117	852500000	713560000	678270000	629070000	442230000	420460000	529630000	185590000	4451300000	17	18	19	14	10	13	14	9	25	17	18	19	14	10	13	14	9	25	17	18	19
SMAC_05233.3_t1	SMAC_05233.3_t1	NaN	29.8947	29.6336	29.4775	29.5503	28.7471	28.5163	28.3409	28.7453	20	17	19	21	14	8	7	11	117	939980000	1315900000	1471800000	1247300000	564810000	303810000	301130000	332780000	6477500000	14	13	16	15	12	10	8	11	19	14	13	16	15	12	10	8	11	19	14	13	16
SMAC_07005.3_t2;SMAC_07005.3_t1	SMAC_07005.3_t2;SMAC_07005.3_t1	NaN	28.4701	28.591	29.3333	28.9425	27.8389	27.7423	27.4738	28.9204	15	17	27	24	8	8	7	11	117	360300000	777260000	1466400000	826950000	206980000	145120000	122360000	372500000	4277900000	12	13	18	16	8	7	6	10	20	12	13	18	16	8	7	6	10	20	12	13	18
SMAC_09295.3_t1	SMAC_09295.3_t1	NaN	29.5009	29.2469	29.0781	29.1739	28.479	28.8682	29.1144	29.0886	14	17	20	16	11	11	17	11	117	667900000	1291000000	1265500000	766050000	386630000	349400000	639750000	402880000	5769200000	12	13	17	11	9	10	13	10	20	12	13	17	11	9	10	13	10	20	12	13	17
SMAC_02227.3_t1	SMAC_02227.3_t1	519	28.5151	29.1896	28.8105	28.768	28.3387	28.8571	28.766	27.8967	12	23	21	18	12	10	11	7	114	238050000	1226500000	1139800000	528570000	409050000	431800000	475310000	119320000	4568400000	13	21	19	14	14	11	11	7	27	13	21	19	14	14	11	11	7	27	13	21	19
SMAC_05099.3_t1	SMAC_05099.3_t1	44	29.9467	29.6282	29.2772	29.2044	29.0918	29.6668	30.1418	29.9021	13	17	18	14	12	14	16	10	114	952740000	1366200000	1420600000	791360000	727750000	739160000	1409000000	685500000	8092300000	13	13	15	12	13	13	15	11	17	13	13	15	12	13	13	15	11	17	13	13	15
SMAC_06516.3_t1	SMAC_06516.3_t1	NaN	29.4238	29.4428	29.2463	29.3818	29.2927	29.0248	29.1129	29.0276	14	21	20	19	11	8	12	9	114	448000000	1444100000	1210800000	1176500000	977990000	390460000	666730000	326380000	6640900000	11	16	13	16	11	8	10	9	20	11	16	13	16	11	8	10	9	20	11	16	13
SMAC_02834.3_t1	SMAC_02834.3_t1	NaN	30.4367	30.0648	30.2144	30.2047	29.9166	30.4331	29.9821	30.1688	16	14	15	15	12	16	11	14	113	1406700000	1557200000	2389900000	1879800000	1096200000	1307400000	1027700000	1093600000	11758000000	10	8	11	10	9	11	8	9	11	10	8	11	10	9	11	8	9	11	10	8	11
SMAC_07435.3_t1	SMAC_07435.3_t1	NaN	31.3318	30.906	30.881	30.9372	30.5433	30.6423	30.8327	30.8692	20	20	17	16	12	8	10	10	113	2673200000	2879900000	3943900000	2633800000	2097400000	1558100000	2111600000	1605900000	19504000000	12	11	12	11	10	7	9	9	14	12	11	12	11	10	7	9	9	14	12	11	12
SMAC_08161.3_t1	SMAC_08161.3_t1	NaN	29.1651	28.9638	29.0794	28.8995	29.0745	28.8616	28.8554	29.1434	11	15	23	17	15	13	7	12	113	660160000	717730000	967360000	862270000	758760000	624960000	379590000	403530000	5374300000	9	11	15	13	10	13	6	9	16	9	11	15	13	10	13	6	9	16	8	10	14
SMAC_01359.3_t2;SMAC_01359.3_t1	SMAC_01359.3_t2;SMAC_01359.3_t1	NaN	29.7518	29.8625	30.0825	29.8773	28.4453	28.0857	27.79	28.195	17	22	31	18	8	5	3	6	110	893170000	1696600000	2168800000	1512800000	385420000	199410000	193500000	177700000	7227400000	14	18	22	16	9	4	4	5	23	14	18	22	16	9	4	4	5	23	14	18	22
SMAC_02507.3_t1	SMAC_02507.3_t1	191	29.34	29.2825	29.2607	29.3543	28.7089	28.7716	28.897	28.3465	14	22	24	20	8	7	7	8	110	576670000	881180000	1724000000	1274000000	507170000	353010000	460570000	174040000	5950700000	13	15	18	16	9	7	7	7	23	13	15	18	16	9	7	7	7	23	13	15	18
SMAC_01404.3_t1	SMAC_01404.3_t1	NaN	29.6436	30.6398	30.9061	30.4472	30.5776	30.3453	30.0975	30.2604	13	8	14	26	10	11	14	13	109	937720000	2537000000	3246800000	2887900000	2099500000	1158000000	1420400000	1117700000	15405000000	6	6	8	6	7	6	7	7	8	6	6	8	6	7	6	7	7	8	6	6	8
SMAC_06396.3_t1	SMAC_06396.3_t1	NaN	29.4123	29.493	29.2704	29.579	29.447	29.6071	29.486	29.4091	14	14	14	13	14	14	18	8	109	641570000	1362900000	1171300000	948610000	879640000	825790000	896220000	470590000	7196600000	12	13	14	11	12	13	15	8	23	12	13	14	11	12	13	15	8	23	12	13	14
SMAC_02110.3_t1	SMAC_02110.3_t1	NaN	28.4324	28.6224	28.5889	28.7932	27.9866	27.9619	27.4601	27.7025	15	20	20	22	11	7	8	5	108	454300000	756440000	809860000	720120000	274220000	157440000	136290000	120160000	3428800000	13	17	20	20	11	8	9	6	27	13	17	20	20	11	8	9	6	27	13	17	20
SMAC_06282.3_t1	SMAC_06282.3_t1	NaN	28.7846	28.7156	29.1061	29.166	28.2271	28.215	27.3145	28.0948	13	13	26	20	14	8	7	7	108	387340000	670880000	1180600000	1232300000	406400000	166060000	131250000	161280000	4336100000	11	12	20	15	12	6	7	6	22	11	12	20	15	12	6	7	6	22	11	12	20
SMAC_05188.3_t1	SMAC_05188.3_t1	NaN	29.047	28.9787	28.9926	29.1796	27.8408	28.085	27.5298	28.0038	13	18	21	17	10	8	7	12	106	541850000	812290000	1155700000	1011700000	282550000	154310000	157490000	220330000	4336200000	11	14	15	14	9	7	7	10	19	11	14	15	14	9	7	7	10	19	11	14	15
SMAC_07639.3_t1	SMAC_07639.3_t1	NaN	30.1256	29.8883	30.1017	30.4378	29.7434	30.2347	29.7996	30.0583	10	12	19	9	14	16	14	12	106	952850000	1333800000	2303800000	1800500000	1299500000	1354700000	968950000	890710000	10905000000	7	11	12	8	13	12	12	9	15	7	11	12	8	13	12	12	9	15	7	11	12
SMAC_07812.3_t1	SMAC_07812.3_t1	NaN	27.9884	27.9218	28.0327	28.0965	27.5044	27.863	26.9287	NaN	11	20	20	20	11	14	7	2	105	213310000	470640000	591990000	525830000	167850000	193980000	118170000	17948000	2299700000	11	19	18	18	11	15	7	2	32	11	19	18	18	11	15	7	2	32	11	19	18
SMAC_00731.3_t1	SMAC_00731.3_t1	NaN	28.9818	29.0387	28.5462	28.914	28.466	28.6071	28.9507	28.8855	9	23	14	15	9	12	14	8	104	461460000	960080000	780830000	685910000	322120000	381820000	744800000	299780000	4636800000	9	20	15	13	8	12	15	7	25	9	20	15	13	8	12	15	7	25	9	20	15
SMAC_07020.3_t1	SMAC_07020.3_t1	249	29.7384	29.9413	29.9438	30.1539	29.3927	29.5191	28.9804	29.5828	13	17	16	18	12	9	6	13	104	760020000	1743500000	2242900000	1428500000	1049700000	580890000	358900000	738780000	8903200000	11	14	15	13	10	9	6	11	18	11	14	15	13	10	9	6	11	18	11	14	15
SMAC_03111.3_t1	SMAC_03111.3_t1	NaN	29.8854	29.9245	30.032	29.9768	29.2629	28.6794	28.4459	28.6851	14	13	19	20	10	9	8	10	103	927190000	1653900000	2545000000	1703200000	677310000	307330000	273980000	247860000	8335800000	11	11	15	14	10	10	8	10	15	11	11	15	14	10	10	8	10	15	11	11	15
SMAC_05429.3_t1	SMAC_05429.3_t1	187	29.0274	29.0744	28.8505	28.6907	27.8726	28.2685	28.5269	27.7806	12	18	25	14	9	8	9	7	102	494400000	1135900000	1187000000	749620000	186050000	225660000	278410000	129630000	4386600000	11	16	19	14	8	8	9	7	22	11	16	19	14	8	8	9	7	22	11	16	19
SMAC_00131.3_t1	SMAC_00131.3_t1	712	28.6269	28.7616	28.4993	28.6206	27.847	28.3294	28.2834	27.6417	15	21	16	15	10	6	9	8	100	496210000	958060000	754070000	662740000	199120000	196680000	246670000	131150000	3644700000	13	18	16	12	9	6	8	8	22	13	18	16	12	9	6	8	8	22	13	18	16
SMAC_08160.3_t1;SMAC_04554.3_t1	SMAC_08160.3_t1	NaN	27.5133	28.067	27.5972	27.436	27.2459	26.8802	27.6008	26.5025	10	22	23	13	11	7	9	4	99	127950000	606330000	478390000	215190000	234570000	98501000	149140000	42529000	1952600000	8	15	20	14	11	7	9	4	25	8	15	20	14	11	7	9	4	25	8	15	20
SMAC_07419.3_t1	SMAC_07419.3_t1	NaN	29.2509	29.4391	29.618	29.8502	29.3751	29.8026	29.4052	29.8139	8	12	14	16	14	11	12	11	98	532000000	1348000000	1590400000	996720000	1086600000	742350000	891460000	675920000	7863500000	7	10	10	12	11	8	10	9	12	7	10	10	12	11	8	10	9	12	7	10	10
SMAC_04164.3_t1	SMAC_04164.3_t1	NaN	27.936	28.214	28.7834	29.325	29.4032	29.4238	28.4578	29.0588	6	10	17	12	19	15	7	11	97	184320000	492620000	895640000	700400000	941840000	806940000	278440000	492640000	4792800000	5	9	14	9	14	11	6	10	20	5	9	14	9	14	11	6	10	20	5	9	14
SMAC_06095.3_t1	SMAC_06095.3_t1	NaN	30.7517	29.0228	30.9427	31.8498	26.2777	25.7386	26.7753	31.1403	14	9	22	24	4	3	5	16	97	1732600000	908150000	4306000000	5340300000	81694000	89526000	122260000	1766400000	14347000000	9	7	12	12	4	3	3	10	12	9	7	12	12	4	3	3	10	12	9	7	12
SMAC_04557.3_t2;SMAC_04557.3_t1	SMAC_04557.3_t2;SMAC_04557.3_t1	NaN	27.5405	27.9697	27.5416	27.4992	29.5576	29.477	29.6952	28.8802	4	10	10	7	17	16	21	9	94	110720000	312640000	310390000	200140000	1118400000	702190000	997550000	356030000	4108000000	4	9	8	7	17	14	18	10	24	4	9	8	7	17	14	18	10	24	4	9	8
SMAC_00840.3_t1	SMAC_00840.3_t1	NaN	27.253	26.6933	27.4868	28.0826	27.779	27.8064	27.7288	27.8262	5	8	14	20	14	12	10	10	93	118580000	157620000	276550000	531270000	299100000	196870000	240140000	182380000	2002500000	5	8	14	18	15	11	10	10	31	5	8	14	18	15	11	10	10	31	5	8	14
SMAC_01906.3_t1	SMAC_01906.3_t1	216	29.275	29.1132	28.4366	28.5504	28.4219	27.7255	28.1178	27.0441	25	16	15	12	11	4	7	3	93	735610000	993810000	671880000	586550000	407300000	149750000	253250000	76879000	3875000000	18	15	14	13	12	5	8	3	22	18	15	14	13	12	5	8	3	22	18	15	14
SMAC_02039.3_t1	SMAC_02039.3_t1	NaN	28.918	29.1945	28.4027	28.6691	27.7083	27.9221	27.5357	27.7182	10	17	14	15	9	12	7	9	93	440400000	884540000	736130000	885600000	233530000	226290000	127130000	155910000	3689500000	8	15	13	12	9	11	7	9	18	8	15	13	12	9	11	7	9	18	8	15	13
SMAC_00211.3_t1	SMAC_00211.3_t1	NaN	28.3437	28.3322	28.9237	29.0013	28.0136	28.5268	28.2228	26.9199	11	15	18	16	10	14	5	3	92	266590000	645620000	1072700000	865250000	274190000	429310000	197150000	52872000	3803700000	8	12	14	12	9	11	6	3	16	8	12	14	12	9	11	6	3	16	8	12	14
SMAC_01774.3_t1;SMAC_01774.3_t2	SMAC_01774.3_t1;SMAC_01774.3_t2	6	27.9903	28.4455	28.0651	28.3027	26.7515	27.2678	26.0674	27.024	13	17	17	18	6	9	4	8	92	239590000	682000000	520900000	531560000	97989000	116740000	49646000	102330000	2340800000	13	17	14	16	6	8	4	8	24	13	17	14	16	6	8	4	8	24	13	17	14
SMAC_04274.3_t1	SMAC_04274.3_t1	NaN	29.4766	29.2214	29.5555	29.8577	29.5278	29.4527	28.8473	29.4994	9	15	14	19	9	10	8	8	92	610180000	944690000	1573500000	1495600000	851180000	855190000	454680000	633130000	7418100000	8	11	10	12	8	10	7	9	13	8	11	10	12	8	10	7	9	13	8	11	10
SMAC_02004.3_t1	SMAC_02004.3_t1	NaN	29.2568	28.975	29.4367	30.1278	29.2091	29.0635	28.6023	29.3159	13	13	16	15	10	10	6	8	91	699120000	650100000	1300100000	1401600000	881900000	704020000	369640000	505480000	6512000000	8	9	11	8	8	7	5	5	12	8	9	11	8	8	7	5	5	12	8	9	11
SMAC_04308.3_t1	SMAC_04308.3_t1	NaN	28.6252	28.8788	28.5832	28.6212	28.421	28.1843	28.0965	28.124	8	16	18	13	12	8	10	6	91	348530000	815900000	1059100000	523850000	481820000	220050000	283640000	168410000	3901300000	9	14	18	13	12	8	11	7	20	9	14	18	13	12	8	11	7	20	9	14	18
SMAC_09193.3_t1	SMAC_09193.3_t1	NaN	27.37	27.2131	28.3348	27.7749	25.9902	26.3171	25.8085	29.4083	11	14	18	13	7	5	2	21	91	179220000	286860000	655790000	431730000	47534000	58588000	36710000	483480000	2179900000	10	13	18	13	7	5	2	19	32	10	13	18	13	7	5	2	19	32	10	13	18
SMAC_04163.3_t1	SMAC_04163.3_t1	NaN	27.7513	27.7866	28.1921	28.3449	27.1647	27.4159	26.4309	27.5214	10	11	17	16	8	10	6	12	90	250130000	361930000	618780000	577890000	143330000	109170000	76082000	138710000	2276000000	9	9	15	13	8	9	5	9	17	9	9	15	13	8	9	5	9	17	9	9	15
SMAC_04619.3_t1	SMAC_04619.3_t1	376	28.6301	28.5508	28.0485	28.1779	27.9626	27.8293	28.2309	28.2712	9	15	18	7	9	10	8	14	90	149640000	874400000	937580000	196240000	331620000	215360000	337830000	243260000	3285900000	7	12	15	6	9	8	8	12	17	7	12	15	6	9	8	8	12	17	7	12	15
SMAC_07310.3_t2;SMAC_07310.3_t1	SMAC_07310.3_t2;SMAC_07310.3_t1	NaN	28.5851	28.5875	28.344	28.5427	27.0669	27.3705	27.059	NaN	15	25	15	17	7	6	5	0	90	486650000	841160000	622700000	519190000	129550000	97348000	72836000	0	2769400000	11	17	14	15	7	5	4	0	22	11	17	14	15	7	5	4	0	22	11	17	14
SMAC_05409.3_t2;SMAC_05409.3_t1	SMAC_05409.3_t2;SMAC_05409.3_t1	NaN	28.6915	28.9807	28.7419	29.0801	27.5684	27.6078	27.2185	27.8741	13	17	20	18	7	3	5	6	89	478200000	978960000	839150000	903580000	188340000	132450000	118710000	135010000	3774400000	13	17	19	17	8	4	5	5	27	13	17	19	17	8	4	5	5	27	13	17	19
SMAC_05789.3_t1	SMAC_05789.3_t1	NaN	29.0078	29.1281	29.0767	29.1725	28.7529	28.8082	28.6523	28.0294	11	14	14	11	11	13	10	5	89	506070000	1168300000	1055700000	865150000	531970000	491670000	362400000	114770000	5096000000	10	12	12	9	9	10	8	4	16	10	12	12	9	9	10	8	4	16	10	12	12
SMAC_07975.3_t1	SMAC_07975.3_t1	NaN	29.5799	29.5137	28.7477	28.4824	28.2952	28.4528	28.8006	28.0641	11	16	14	10	6	13	12	7	89	895780000	1537600000	892340000	540790000	251940000	292530000	395120000	130740000	4936900000	9	12	10	9	7	9	10	7	13	9	12	10	9	7	9	10	7	13	9	12	10
SMAC_01860.3_t1	SMAC_01860.3_t1	NaN	28.3073	28.2709	28.5605	29.0217	28.152	28.3946	27.5913	28.4084	8	12	17	13	12	8	7	11	88	284960000	577800000	844310000	836280000	366330000	259760000	125700000	348630000	3643800000	8	12	15	13	11	7	6	10	20	8	12	15	13	11	7	6	10	20	8	12	15
SMAC_02657.3_t1	SMAC_02657.3_t1	NaN	29.9644	29.9913	30.1303	30.1988	29.15	28.977	29.0191	29.039	15	15	15	15	10	6	5	7	88	1173300000	1888400000	2260900000	1809400000	892420000	355210000	413910000	320320000	9113800000	13	11	12	11	9	6	5	7	15	13	11	12	11	9	6	5	7	15	13	11	12
SMAC_04392.3_t1	SMAC_04392.3_t1	NaN	29.7927	29.9837	30.3514	30.3859	29.827	30.108	29.7073	30.066	10	15	10	18	8	8	10	9	88	1051700000	1397200000	2538700000	1591700000	1258700000	1086300000	1050800000	1129600000	11105000000	5	8	8	7	6	6	5	7	9	5	8	8	7	6	6	5	7	9	5	8	8
SMAC_04577.3_t1	SMAC_04577.3_t1	NaN	29.9735	29.6667	29.9713	30.422	29.6399	29.2155	28.9014	29.3663	14	12	16	17	7	8	7	7	88	1154400000	1131900000	2029000000	2183300000	976310000	441600000	580120000	532900000	9029500000	12	11	14	13	8	7	9	9	17	10	9	12	11	6	5	7	7	15	10	9	12
SMAC_01458.3_t1	SMAC_01458.3_t1	NaN	28.2671	28.0512	28.3803	28.2497	27.7115	27.7418	26.3689	27.3768	13	13	20	13	11	5	7	5	87	309020000	542260000	796700000	492100000	267950000	115660000	68088000	88430000	2680200000	10	9	13	10	10	5	7	6	14	10	9	13	10	10	5	7	6	14	10	9	13
SMAC_02458.3_t1	SMAC_02458.3_t1	NaN	29.6103	29.1464	29.3149	29.1048	29.7018	29.8853	29.6697	29.5724	14	10	14	13	11	9	9	7	87	882860000	845000000	1550400000	840910000	1040800000	862050000	864910000	553280000	7440200000	6	5	8	7	6	5	4	6	8	6	5	8	7	6	5	4	6	8	6	5	8
SMAC_08142.3_t1	SMAC_08142.3_t1	NaN	28.6749	28.5506	28.7979	29.1281	28.4409	28.1802	27.8189	28.3921	13	14	15	14	10	8	5	8	87	415950000	696300000	1108500000	1022200000	337760000	211360000	172520000	208790000	4173500000	11	13	15	13	10	9	5	7	17	11	13	15	13	10	9	5	7	17	11	13	15
SMAC_08166.3_t1	SMAC_08166.3_t1	NaN	28.0808	28.2346	28.3559	28.5082	27.4738	27.2248	27.5456	27.2331	8	18	21	13	6	8	8	5	87	153800000	498160000	838180000	548190000	205770000	127740000	304950000	86902000	2763700000	7	16	20	12	7	8	8	4	24	7	16	20	12	7	8	8	4	24	7	16	20
SMAC_07852.3_t1	SMAC_07852.3_t1	NaN	29.3285	29.226	29.199	29.2766	28.2838	28.3036	28.1535	28.4428	16	15	16	15	6	6	5	7	86	538710000	1186000000	1252800000	1058000000	329580000	215540000	310270000	329610000	5220500000	12	11	12	13	6	6	5	8	16	12	11	12	13	6	6	5	8	16	12	11	12
SMAC_01919.3_t1	SMAC_01919.3_t1	NaN	27.507	27.5104	27.5765	28.1877	27.1264	27.0492	26.6017	27.6453	10	14	18	15	9	7	5	7	85	247960000	339260000	384670000	456260000	156830000	105750000	72861000	133650000	1897200000	9	12	14	13	8	7	5	7	19	9	12	14	13	8	7	5	7	19	9	12	14
SMAC_03465.3_t1	SMAC_03465.3_t1	1360	27.3405	27.5054	27.7358	27.896	27.8059	26.2151	25.9679	NaN	13	14	14	21	13	3	3	4	85	141090000	263160000	386820000	483810000	297440000	54396000	55684000	18940000	1701300000	13	15	13	19	12	3	4	4	28	13	15	13	19	12	3	4	4	28	13	15	13
SMAC_01942.3_t1	SMAC_01942.3_t1	NaN	28.5684	28.8724	28.444	28.2995	27.7251	27.4987	28.0712	27.6777	13	13	16	11	11	6	7	7	84	495510000	722580000	767090000	735310000	224640000	101990000	207480000	101460000	3356100000	10	9	11	9	8	5	5	5	13	10	9	11	9	8	5	5	5	13	10	9	11
SMAC_03535.3_t1	SMAC_03535.3_t1	NaN	28.2089	27.4912	26.9916	27.5184	27.8122	27.9102	27.5005	NaN	15	10	8	11	11	13	12	4	84	390940000	257470000	215490000	364430000	232440000	293440000	123350000	75043000	1952600000	14	11	7	10	10	12	10	4	21	14	11	7	10	10	12	10	4	21	14	11	7
SMAC_05557.3_t1	SMAC_05557.3_t1	NaN	28.1586	28.2817	28.7745	29.0116	28.6123	28.8303	28.1673	28.7135	8	10	12	14	13	8	8	11	84	252480000	485700000	667720000	897820000	691770000	360950000	273420000	397620000	4027500000	9	10	10	9	10	8	8	9	12	9	10	10	9	10	8	8	9	12	9	10	10
SMAC_03452.3_t1	SMAC_03452.3_t1	NaN	27.5402	28.0795	28.378	29.0894	26.9745	26.5005	26.7763	28.5989	6	11	18	20	5	7	6	10	83	169560000	361020000	577770000	995580000	123910000	69799000	88330000	365080000	2751100000	6	10	16	17	5	7	6	11	19	6	10	16	17	5	7	6	11	19	6	10	16
SMAC_04198.3_t1	SMAC_04198.3_t1	NaN	28.2109	28.4518	28.4352	28.9986	28.3348	28.7777	27.7741	28.1634	10	14	17	15	9	7	4	7	83	190820000	766890000	882900000	806510000	443300000	394900000	292920000	160270000	3938500000	6	9	12	9	8	7	4	7	14	6	9	12	9	8	7	4	7	14	6	9	12
SMAC_08178.3_t1	SMAC_08178.3_t1	NaN	28.8051	28.48	29.0394	29.3925	28.4378	29.0133	28.3079	28.9504	13	10	12	11	9	10	8	10	83	628440000	522220000	1209700000	1134100000	374260000	315250000	258350000	406770000	4849100000	12	7	11	9	8	6	6	7	13	12	7	11	9	8	6	6	7	13	12	7	11
SMAC_04506.3_t1	SMAC_04506.3_t1	159	28.8471	28.6826	28.7598	28.8433	29.3808	29.1158	29.2253	29.0851	13	8	11	11	9	11	11	7	81	575450000	468470000	828630000	605060000	878930000	481040000	869100000	369600000	5076300000	12	9	12	10	12	11	10	7	16	12	9	12	10	12	11	10	7	16	12	9	12
SMAC_07533.3_t1	SMAC_07533.3_t1	NaN	28.0403	27.8306	27.8385	28.1333	27.3701	27.4924	27.3023	27.5777	11	11	18	14	10	5	5	7	81	306150000	393640000	590460000	494010000	151340000	126240000	136960000	118060000	2316900000	11	13	17	13	9	6	5	7	25	11	13	17	13	9	6	5	7	25	11	13	17
SMAC_03445.3_t1	SMAC_03445.3_t1	NaN	27.238	27.4863	27.3471	27.9847	26.7283	26.3621	27.095	27.1218	12	15	15	15	8	4	4	6	79	143800000	319140000	319040000	429650000	150650000	52995000	110850000	121930000	1648100000	10	13	11	12	8	4	4	6	19	10	13	11	12	8	4	4	6	19	10	13	11
SMAC_05267.3_t1	SMAC_05267.3_t1	NaN	28.3466	28.5228	28.8913	29.2633	28.8835	29.2779	28.558	29.2273	6	10	15	11	8	10	8	11	79	350550000	507390000	1032500000	968870000	394040000	609970000	370340000	627720000	4861400000	6	7	10	8	8	9	7	10	14	6	7	10	8	8	9	7	10	14	6	7	10
SMAC_01764.3_t1	SMAC_01764.3_t1	NaN	27.4595	27.1999	27.2659	27.7575	27.2475	27.7817	26.9749	27.6236	6	11	12	18	7	9	8	7	78	108280000	155880000	376480000	365390000	260460000	184250000	140170000	176910000	1767800000	5	9	10	13	8	7	7	7	17	5	9	10	13	8	7	7	7	17	5	9	10
SMAC_03505.3_t1	SMAC_03505.3_t1	NaN	29.122	28.9442	28.93	29.2112	28.3989	28.129	28.3088	28.4744	11	12	14	14	9	7	6	5	78	2165900000	504400000	542460000	484380000	167490000	103290000	115000000	89434000	4172400000	11	12	15	11	8	7	5	5	21	11	12	15	11	8	7	5	5	21	11	12	15
SMAC_05224.3_t1	SMAC_05224.3_t1	NaN	26.9254	27.9618	27.6294	28.4086	27.889	27.2533	27.819	27.3368	6	15	12	14	11	8	6	6	78	79981000	536680000	532870000	679340000	211200000	88455000	250050000	125990000	2504600000	4	10	10	11	8	5	6	5	12	4	10	10	11	8	5	6	5	12	4	10	10
SMAC_06144.3_t1	SMAC_06144.3_t1	NaN	28.3435	28.6555	28.9127	28.954	27.8209	27.3768	26.623	27.7732	11	14	15	16	7	6	3	6	78	329540000	802070000	995780000	780730000	239460000	115490000	85259000	155190000	3503500000	9	11	12	12	8	6	3	6	15	9	11	12	12	8	6	3	6	15	9	11	12
SMAC_01265.3_t1	SMAC_01265.3_t1	NaN	27.9151	28.1623	28.2012	28.1908	27.8863	28.0467	28.0332	28.1637	7	14	15	11	11	7	7	5	77	244950000	607600000	589880000	428910000	334050000	277890000	270710000	127590000	2881600000	7	12	10	9	11	9	6	5	17	7	12	10	9	11	9	6	5	17	7	12	10
SMAC_02643.3_t1	SMAC_02643.3_t1	354	25.8893	26.7623	26.6442	26.8495	27.3526	28.475	28.641	28.2905	3	10	5	7	13	15	14	10	77	40483000	123040000	114760000	150600000	208200000	368410000	506250000	263310000	1775100000	3	12	5	7	12	15	14	11	25	3	12	5	7	12	15	14	11	25	3	12	5
SMAC_04358.3_t2;SMAC_04358.3_t1	SMAC_04358.3_t2;SMAC_04358.3_t1	NaN	28.4756	28.3009	28.6281	28.3945	26.6725	27.1222	26.5622	27.0087	8	16	23	12	6	4	4	4	77	313250000	688400000	849880000	546410000	91614000	98657000	80074000	69029000	2737300000	7	13	17	13	6	5	4	4	22	7	13	17	13	6	5	4	4	22	7	13	17
SMAC_00384.3_t1	SMAC_00384.3_t1	NaN	27.6815	28.1097	28.6754	29.2366	28.1065	27.6559	26.0599	28.3772	11	11	12	18	9	5	2	8	76	234700000	436460000	727310000	1138100000	289060000	108720000	39170000	298680000	3272200000	10	11	11	15	7	5	3	7	18	10	11	11	15	7	5	3	7	18	10	11	11
SMAC_04940.3_t1	SMAC_04940.3_t1	NaN	27.3714	27.3153	27.5621	27.9134	27.6575	27.6909	27.4889	27.8027	5	10	16	10	11	8	8	8	76	108740000	313820000	514150000	391220000	324230000	154800000	163210000	136440000	2106600000	5	10	13	10	10	6	8	8	16	5	10	13	10	10	6	8	8	16	5	10	13
SMAC_09047.3_t1	SMAC_09047.3_t1	NaN	26.9969	27.1097	27.4802	27.9387	27.7951	27.9005	27.7377	28.302	7	10	13	14	9	9	6	8	76	111910000	198790000	469700000	501790000	276350000	194400000	194220000	230840000	2178000000	7	8	11	11	8	8	5	7	13	7	8	11	11	8	8	5	7	13	7	8	11
SMAC_04671.3_t1	SMAC_04671.3_t1	NaN	29.2632	29.2799	29.0948	29.1122	26.5858	NaN	NaN	NaN	20	15	18	15	5	1	0	1	75	654990000	1105100000	1014500000	776380000	103400000	0	0	0	3654400000	13	12	13	10	4	1	0	1	15	13	12	13	10	4	1	0	1	15	13	12	13
SMAC_05687.3_t1	SMAC_05687.3_t1	NaN	27.4441	27.8482	27.5541	28.2067	27.0157	27.7244	27.4978	27.9618	10	12	14	12	4	9	5	9	75	224380000	491350000	537790000	404920000	76894000	217960000	134820000	176220000	2264300000	10	12	14	10	5	8	5	9	17	10	12	14	10	5	8	5	9	17	10	12	14
SMAC_12706.3_t1	SMAC_12706.3_t1	NaN	27.9686	28.1247	28.5659	29.0148	28.4328	28.8516	28.2329	29.2635	8	9	12	10	8	13	6	9	75	227490000	478990000	867250000	748120000	402980000	558070000	292560000	421720000	3997200000	6	7	7	6	6	8	5	6	8	6	7	7	6	6	8	5	6	8	6	7	7
SMAC_00802.3_t2;SMAC_00802.3_t1	SMAC_00802.3_t2;SMAC_00802.3_t1	175	28.5307	28.4998	28.1522	27.7358	27.9442	27.8869	28.2921	27.8127	10	11	10	9	7	9	10	8	74	475300000	612060000	639150000	291230000	253630000	251130000	254460000	150980000	2927900000	10	8	11	8	6	9	6	7	13	10	8	11	8	6	9	6	7	13	10	8	11
SMAC_05818.3_t2;SMAC_05818.3_t1	SMAC_05818.3_t2;SMAC_05818.3_t1	NaN	27.4497	27.8863	28.4652	27.803	27.6241	27.6214	26.4335	27.2257	7	13	18	11	8	8	4	5	74	149960000	527870000	668260000	421780000	239760000	148710000	72300000	103880000	2332500000	6	12	16	8	9	7	4	5	19	6	12	16	8	9	7	4	5	19	6	12	16
SMAC_06002.3_t1	SMAC_06002.3_t1	6	28.3173	28.3726	28.5998	28.7127	27.6486	27.199	27.1729	28.1248	10	12	17	12	6	5	5	7	74	333360000	772470000	936780000	584160000	247090000	96356000	104590000	145530000	3220300000	8	13	15	10	6	5	5	7	16	8	13	15	10	6	5	5	7	16	8	13	15
SMAC_06170.3_t1	SMAC_06170.3_t1	NaN	28.015	27.7905	28.4353	27.9687	26.5607	27.4074	26.7777	27.5301	8	12	19	11	7	3	6	8	74	274710000	331050000	758640000	506520000	78176000	111430000	83377000	163170000	2307100000	7	11	16	10	7	3	6	7	19	7	11	16	10	7	3	6	7	19	7	11	16
SMAC_01988.3_t1	SMAC_01988.3_t1	NaN	27.0385	27.2054	27.2023	27.0942	26.1288	27.0936	26.7907	26.8352	7	11	16	11	4	10	7	7	73	170720000	286360000	367480000	167210000	58126000	102200000	86594000	91684000	1330400000	8	9	14	11	5	10	6	6	19	8	9	14	11	5	10	6	6	19	8	9	14
SMAC_01909.3_t1	SMAC_01909.3_t1	NaN	28.923	28.9288	29.0759	29.6045	28.9682	28.9762	28.3745	29.1063	11	8	9	11	11	8	6	8	72	500650000	812050000	1133400000	1010200000	740420000	528820000	375380000	368500000	5469400000	8	7	8	8	8	6	6	6	10	8	7	8	8	8	6	6	6	10	8	7	8
SMAC_05453.3_t1	SMAC_05453.3_t1	NaN	27.3568	28.4775	27.8501	27.5124	26.9738	26.955	27.5532	26.0357	7	19	16	10	6	6	5	3	72	164260000	596990000	504620000	362230000	164780000	86272000	154630000	37279000	2071100000	7	15	16	8	7	5	5	3	20	7	15	16	8	7	5	5	3	20	7	15	16
SMAC_05650.3_t1;SMAC_05650.3_t2	SMAC_05650.3_t1;SMAC_05650.3_t2	NaN	28.9572	28.8038	29.0416	29.2594	28.5321	28.8092	28.4919	29.1023	8	7	10	7	10	9	10	11	72	520910000	624560000	996060000	841370000	556000000	417430000	330810000	527770000	4814900000	9	10	9	8	11	10	9	11	13	8	9	8	7	10	9	8	10	12	8	9	8
SMAC_08275.3_t1	SMAC_08275.3_t1	NaN	29.3723	29.4504	29.7771	29.9282	29.0141	29.4029	28.8885	29.3097	9	10	12	11	9	8	9	4	72	659470000	1221800000	1749000000	1782400000	672530000	490430000	556130000	424450000	7556200000	7	7	8	6	6	4	6	4	8	7	7	8	6	6	4	6	4	8	7	7	8
SMAC_09163.3_t1	SMAC_09163.3_t1	NaN	28.3155	28.5347	28.2503	27.0858	27.449	27.925	28.0878	26.9692	11	16	16	5	5	7	9	3	72	295470000	624850000	733190000	217140000	186790000	250230000	282190000	60374000	2650200000	8	12	14	5	5	7	9	3	17	8	12	14	5	5	7	9	3	17	8	12	14
SMAC_00816.3_t1	SMAC_00816.3_t1	NaN	26.9923	26.9016	27.7975	28.1439	27.146	26.9362	27.0223	27.4142	7	6	16	12	10	8	5	7	71	73199000	93503000	651620000	406080000	253160000	106810000	120500000	122630000	1827500000	6	4	12	8	9	7	5	6	15	6	4	12	8	9	7	5	6	15	6	4	12
SMAC_02504.3_t1	SMAC_02504.3_t1	NaN	28.1522	27.8474	28.2814	28.1741	27.7955	27.6446	27.4473	27.3508	9	12	14	8	9	8	5	6	71	279890000	487050000	792590000	283350000	393870000	166290000	100690000	91534000	2595300000	9	8	12	7	9	7	3	6	14	9	8	12	7	9	7	3	6	14	9	8	12
SMAC_04606.3_t1	SMAC_04606.3_t1	NaN	27.1268	27.7403	27.8592	27.8825	26.5687	27.2598	27.1594	27.6184	7	14	14	11	5	7	6	7	71	113810000	413900000	578730000	434200000	71309000	146590000	103330000	119500000	1981400000	7	12	11	9	5	7	6	6	16	7	12	11	9	5	7	6	6	16	7	12	11
SMAC_04697.3_t1	SMAC_04697.3_t1	NaN	27.7101	28.1563	27.435	27.5676	27.5923	27.3364	27.9761	NaN	17	15	8	12	7	3	8	1	71	239150000	528060000	177970000	197720000	338590000	76822000	377260000	28056000	1963600000	16	14	8	12	6	3	8	1	20	16	14	8	12	6	3	8	1	20	16	14	8
SMAC_01701.3_t1	SMAC_01701.3_t1	NaN	28.3913	28.2922	28.8341	28.7259	28.2545	28.0186	27.6682	28.3272	6	13	16	13	7	4	5	6	70	269670000	689770000	923530000	991380000	349840000	229650000	133770000	164510000	3752100000	6	14	13	12	8	4	5	5	20	6	14	13	12	8	4	5	5	20	6	14	13
SMAC_02502.3_t1	SMAC_02502.3_t1	NaN	27.0307	27.4046	27.3567	27.4816	26.0441	26.4317	26.8257	26.4235	8	15	16	11	4	6	5	5	70	185630000	300320000	358750000	350190000	60307000	63369000	34479000	54900000	1407900000	9	13	16	11	4	6	4	5	20	9	13	16	11	4	6	4	5	20	9	13	16
SMAC_01601.3_t1;SMAC_01601.3_t2	SMAC_01601.3_t1;SMAC_01601.3_t2	NaN	28.6182	28.072	28.0032	28.2327	28.0581	28.1965	27.3593	29.0942	7	9	12	14	6	7	5	9	69	369910000	437280000	590390000	476790000	360060000	288730000	147120000	405790000	3076100000	6	6	9	7	7	5	5	7	10	6	6	9	7	7	5	5	7	10	6	6	9
SMAC_05296.3_t1	SMAC_05296.3_t1	NaN	28.7899	28.8774	29.1229	28.7486	28.5246	28.9346	29.0646	27.95	8	11	11	11	8	8	8	4	69	313060000	882980000	1289500000	718050000	535540000	486470000	583580000	125670000	4934800000	8	11	13	11	7	10	9	4	14	8	11	13	11	7	10	9	4	14	8	11	13
SMAC_01210.3_t1	SMAC_01210.3_t1	NaN	27.5738	28.364	28.0396	27.68	NaN	NaN	25.6968	NaN	11	19	15	14	6	0	2	1	68	143810000	579290000	451910000	415300000	27292000	0	41407000	30330000	1689300000	11	17	16	13	6	0	3	1	25	11	17	16	13	6	0	3	1	25	11	17	16
SMAC_02180.3_t1	SMAC_02180.3_t1	198	27.4718	27.6701	27.706	27.853	27.0181	26.6449	26.969	26.7145	9	8	12	12	9	6	5	7	68	150600000	339410000	446650000	466770000	188290000	86061000	77397000	63254000	1818400000	8	8	11	12	9	5	5	7	15	8	8	11	12	9	5	5	7	15	8	8	11
SMAC_05394.3_t1	SMAC_05394.3_t1	NaN	29.3909	29.2436	29.5844	29.8723	29.5293	29.9928	29.5947	30.0262	6	8	10	6	11	11	8	8	68	663690000	866960000	1533200000	1226200000	799020000	1246300000	928110000	835640000	8099100000	6	8	9	6	9	10	8	7	13	6	8	9	6	9	10	8	7	13	6	8	9
SMAC_01205.3_t1	SMAC_01205.3_t1	NaN	28.4955	28.3906	28.2032	28.1132	27.3969	27.459	27.616	27.5697	9	12	11	9	8	5	6	7	67	206040000	708100000	658930000	417750000	244710000	175240000	242340000	114060000	2767200000	6	8	6	7	6	3	4	4	9	6	8	6	7	6	3	4	4	9	6	8	6
SMAC_02194.3_t1	SMAC_02194.3_t1	NaN	28.5248	28.4758	28.8604	29.2041	28.4543	28.165	27.5601	28.0029	8	12	14	12	6	5	4	6	67	298710000	689420000	1102200000	1177000000	401830000	201500000	145890000	189130000	4205700000	8	8	10	9	5	5	4	5	10	8	8	10	9	5	5	4	5	10	8	8	10
SMAC_06609.3_t1	SMAC_06609.3_t1	NaN	27.4875	27.8907	28.128	28.4363	27.7564	27.7667	27.4587	27.8765	5	9	13	10	12	6	6	6	67	75242000	346640000	755480000	527090000	344220000	187880000	140030000	203470000	2580000000	6	8	10	8	9	6	5	8	13	5	7	9	7	8	5	4	7	12	5	7	9
SMAC_08297.3_t1;SMAC_08297.3_t2	SMAC_08297.3_t1;SMAC_08297.3_t2	NaN	28.2802	28.063	28.1004	28.49	28.3284	28.2168	27.7169	28.2537	7	9	10	8	10	7	6	10	67	248560000	454410000	633450000	514710000	409370000	245310000	226920000	289550000	3022300000	7	8	9	6	9	7	6	8	14	7	8	9	6	9	7	6	8	14	7	8	9
SMAC_09251.3_t1	SMAC_09251.3_t1	NaN	27.8286	28.0827	27.5834	27.6751	26.9216	27.3041	27.4141	27.214	11	13	10	6	7	7	6	7	67	318600000	531330000	419510000	369750000	69667000	129270000	134390000	68521000	2041000000	10	12	10	7	7	7	7	7	15	10	12	10	7	7	7	7	7	15	10	12	10
SMAC_02497.3_t1	SMAC_02497.3_t1	NaN	28.6824	28.7253	28.407	28.2471	28.0514	28.459	28.6112	28.2109	9	12	11	8	7	9	7	3	66	446580000	742780000	944850000	444690000	352410000	321500000	376270000	115390000	3744500000	9	10	10	9	7	8	7	3	12	9	10	10	9	7	8	7	3	12	9	10	10
SMAC_00356.3_t1	SMAC_00356.3_t1	NaN	28.141	28.0525	28.6004	29.3633	28.5382	28.547	27.3935	28.9242	5	6	10	12	9	10	4	9	65	305430000	436720000	707430000	1040000000	500800000	333840000	108860000	424260000	3857400000	6	6	8	7	5	6	2	6	9	6	6	8	7	5	6	2	6	9	6	6	8
SMAC_00855.3_t1	SMAC_00855.3_t1	NaN	28.093	27.8905	28.1321	28.3619	27.8921	27.6546	27.3994	27.7172	8	10	11	12	7	7	5	5	65	234980000	464700000	555950000	655380000	243940000	200080000	170520000	120880000	2646400000	8	9	12	10	7	8	6	5	14	8	9	12	10	7	8	6	5	14	8	9	12
SMAC_04642.3_t1	SMAC_04642.3_t1	NaN	29.0374	28.9288	29.1911	29.52	29.0137	29.5478	28.8167	29.5821	6	10	7	11	8	9	7	7	65	516060000	704490000	1183900000	1242300000	706920000	723560000	458900000	566050000	6102100000	6	7	7	8	7	7	7	7	9	6	7	7	8	7	7	7	7	9	6	7	7
SMAC_05283.3_t1	SMAC_05283.3_t1	NaN	30.0772	29.2034	29.0235	29.1242	30.2229	30.2849	30.7959	30.0238	8	10	8	8	9	10	7	5	65	961700000	573180000	599820000	868930000	1675800000	1295300000	2171300000	962500000	9108500000	6	6	5	6	6	6	5	5	7	6	6	5	6	6	6	5	5	7	6	6	5
SMAC_06573.3_t1	SMAC_06573.3_t1	NaN	28.4701	28.3918	28.6677	29.0944	28.0665	28.05	27.6239	27.6601	9	11	13	14	6	5	3	4	65	471660000	492410000	863230000	965170000	311540000	261010000	116930000	93215000	3575200000	7	7	9	10	4	4	3	4	12	7	7	9	10	4	4	3	4	12	7	7	9
SMAC_01776.3_t1	SMAC_01776.3_t1	NaN	27.8048	28.2379	27.6079	27.3403	27.0461	26.5332	26.5461	26.6831	7	13	12	8	10	4	3	7	64	277100000	559280000	373750000	266580000	170040000	50859000	53232000	65715000	1816600000	7	12	10	8	7	4	4	6	14	7	12	10	8	7	4	4	6	14	7	12	10
SMAC_10536.3_t1;SMAC_08391.3_t1	SMAC_10536.3_t1	NaN	28.3609	28.1935	28.3467	28.484	28.1954	28.3756	28.0045	27.2464	7	10	12	9	11	6	5	4	64	222650000	568800000	772110000	648780000	443780000	244930000	287230000	62184000	3250500000	6	8	9	7	9	7	6	4	10	6	8	9	7	9	7	6	4	10	1	1	3
SMAC_07302.3_t1	SMAC_07302.3_t1	280	27.7627	28.7604	28.3448	27.5797	NaN	26.549	26.8138	25.1406	9	19	17	7	2	3	4	2	63	233290000	755310000	619630000	318020000	55902000	63240000	123660000	25596000	2194700000	9	14	12	5	3	4	5	3	17	9	14	12	5	3	4	5	3	17	9	14	12
SMAC_00095.3_t1	SMAC_00095.3_t1	NaN	27.5542	27.421	27.4812	27.6102	26.9352	26.9586	26.273	26.6895	8	10	12	8	6	7	5	6	62	242330000	324100000	390040000	334590000	121300000	87783000	44095000	73139000	1617400000	9	10	9	8	6	7	5	5	11	9	10	9	8	6	7	5	5	11	9	10	9
SMAC_01953.3_t1	SMAC_01953.3_t1	NaN	27.0896	26.8368	27.5911	27.6752	27.0136	26.793	NaN	26.6369	8	8	15	13	6	3	4	5	62	162840000	226260000	442280000	334380000	147210000	75945000	0	46176000	1435100000	7	8	12	9	6	3	4	4	13	7	8	12	9	6	3	4	4	13	7	8	12
SMAC_03900.3_t1	SMAC_03900.3_t1	NaN	28.3116	28.5236	28.2216	28.2584	NaN	NaN	NaN	27.4398	12	16	16	11	1	0	2	4	62	286050000	697170000	680290000	449460000	0	0	31421000	82135000	2226500000	10	12	15	8	1	0	2	4	16	10	12	15	8	1	0	2	4	16	10	12	15
SMAC_04917.3_t1	SMAC_04917.3_t1	NaN	30.1449	29.8205	29.7926	30.1973	29.3243	29.5154	28.9335	29.6795	9	7	7	9	8	6	7	9	62	1319300000	1303600000	1428800000	1726500000	897600000	553100000	577290000	805300000	8611500000	8	6	6	8	7	5	7	8	8	8	6	6	8	7	5	7	8	8	8	6	6
SMAC_06937.3_t1	SMAC_06937.3_t1	NaN	27.25	28.152	28.2637	28.3502	27.5181	27.7692	27.4015	27.7807	8	10	12	7	6	7	6	6	62	115500000	566700000	612640000	531620000	244870000	157710000	142650000	188980000	2560700000	8	8	11	7	6	5	5	5	16	8	8	11	7	6	5	5	5	16	8	8	11
SMAC_00892.3_t1	SMAC_00892.3_t1	215	28.5184	28.2308	28.4955	28.4985	27.788	27.8542	28.0905	27.8306	6	9	11	9	8	7	6	5	61	329150000	499940000	692580000	680680000	358680000	213550000	293560000	153640000	3221800000	7	6	9	7	8	7	6	5	10	7	6	9	7	8	7	6	5	10	7	6	9
SMAC_04909.3_t1	SMAC_04909.3_t1	27	27.6484	28.0046	28.0362	27.5696	28.5522	28.4216	28.1709	27.8887	7	8	9	8	7	8	7	7	61	249910000	501190000	552070000	324590000	472560000	287700000	322410000	184170000	2894600000	7	6	6	7	4	4	4	4	7	7	6	6	7	4	4	4	4	7	7	6	6
SMAC_05724.3_t1	SMAC_05724.3_t1	NaN	28.5003	28.621	28.7931	28.5846	28.1385	27.9544	27.5859	27.8565	9	8	9	9	12	7	3	4	61	450560000	544830000	974090000	630300000	374990000	230100000	110570000	158810000	3474200000	10	7	9	8	8	7	3	4	12	10	7	9	8	8	7	3	4	12	10	7	9
SMAC_12601.3_t1	SMAC_12601.3_t1	NaN	28.9241	28.9733	29.0066	29.2483	28.79	28.7577	28.3023	29.3134	9	9	9	10	6	6	6	6	61	560470000	794040000	1060800000	934490000	502740000	351700000	300460000	574910000	5079600000	8	6	8	8	6	7	6	6	9	8	6	8	8	6	7	6	6	9	8	6	8
SMAC_03703.3_t1	SMAC_03703.3_t1	NaN	28.0497	27.975	28.0538	28.5205	28.1266	27.2545	NaN	NaN	8	12	13	11	8	5	0	3	60	199460000	486890000	659910000	586450000	318860000	103150000	0	0	2354700000	8	10	11	10	8	4	0	3	13	8	10	11	10	8	4	0	3	13	8	10	11
SMAC_03842.3_t1	SMAC_03842.3_t1	NaN	26.9542	26.7976	26.7629	26.8275	26.7913	26.9773	27.0028	26.7773	7	10	7	10	8	5	8	5	60	138220000	234170000	222850000	207270000	93552000	108680000	142870000	68120000	1215700000	7	11	7	9	8	5	8	5	20	7	11	7	9	8	5	8	5	20	7	11	7
SMAC_06073.3_t1;SMAC_12590.3_t1;SMAC_07925.3_t1	SMAC_06073.3_t1;SMAC_12590.3_t1;SMAC_07925.3_t1	NaN	29.8014	29.5282	29.4835	30.1295	29.6836	30.0677	30.0276	29.8291	8	7	8	9	8	8	6	6	60	1038800000	1175900000	1339600000	1786500000	1017000000	905420000	1202300000	708300000	9173700000	5	5	5	4	6	6	4	4	6	5	5	5	4	6	6	4	4	6	5	5	5
SMAC_00014.3_t1	SMAC_00014.3_t1	NaN	27.6941	27.1523	27.4883	28.064	27.1781	26.5029	NaN	26.6557	7	10	8	14	7	5	3	5	59	200290000	191170000	371190000	629610000	100940000	48230000	43255000	82789000	1667500000	7	9	9	13	6	4	3	4	13	7	9	9	13	6	4	3	4	13	7	9	9
SMAC_03236.3_t1	SMAC_03236.3_t1	NaN	26.1909	26.9043	26.2349	26.6242	26.396	26.4346	26.5137	NaN	5	9	9	8	7	8	9	4	59	69094000	267840000	183780000	175850000	75021000	79901000	48367000	32351000	932210000	4	8	8	8	7	8	8	4	12	4	8	8	8	7	8	8	4	12	4	8	8
SMAC_03419.3_t1	SMAC_03419.3_t1	NaN	27.984	27.6981	28.5997	28.7336	28.4832	28.7791	28.2576	28.3996	6	6	13	12	4	6	3	9	59	263690000	327630000	794280000	850260000	396970000	413520000	233960000	285300000	3565600000	6	5	9	8	3	5	3	7	12	6	5	9	8	3	5	3	7	12	6	5	9
SMAC_03781.3_t1	SMAC_03781.3_t1	NaN	26.1655	26.2141	27.1054	27.3417	26.8677	26.3506	26.0966	26.7898	4	4	11	13	8	7	4	8	59	56436000	87713000	335770000	330740000	156140000	36812000	44387000	114600000	1162600000	4	4	8	13	7	6	2	5	15	4	4	8	13	7	6	2	5	15	4	4	8
SMAC_06157.3_t1	SMAC_06157.3_t1	NaN	26.7831	26.1656	26.8168	27.7198	27.3583	26.9347	25.9865	27.1188	5	5	11	12	10	6	3	7	59	121660000	84317000	199130000	388910000	257560000	90901000	51155000	98466000	1292100000	5	6	8	12	11	7	4	8	17	5	5	7	11	10	6	3	7	16	5	5	7
SMAC_02109.3_t1	SMAC_02109.3_t1	NaN	28.6342	28.2643	28.867	29.2632	28.574	28.8739	28.281	28.8351	7	5	10	8	9	5	6	8	58	403540000	407610000	956340000	1091700000	535720000	313660000	275990000	432630000	4417200000	5	4	7	5	6	5	4	6	7	5	4	7	5	6	5	4	6	7	5	4	7
SMAC_04844.3_t1	SMAC_04844.3_t1	NaN	28.9078	28.4648	28.7389	29.0958	28.5266	28.769	28.5336	28.9369	7	7	10	9	5	5	6	9	58	475490000	559510000	915120000	945200000	488330000	369320000	319400000	403200000	4475600000	6	7	8	8	5	5	6	8	10	6	7	8	8	5	5	6	8	10	6	7	8
SMAC_05514.3_t1	SMAC_05514.3_t1	NaN	28.4336	28.6277	28.7784	28.7508	28.5042	28.4051	28.5013	28.8827	7	8	11	8	7	6	6	5	58	317010000	645410000	957480000	662130000	487850000	410130000	293440000	340940000	4114400000	6	5	6	5	5	4	4	4	6	6	5	6	5	5	4	4	4	6	6	5	6
SMAC_06156.3_t1;SMAC_06156.3_t2	SMAC_06156.3_t1;SMAC_06156.3_t2	NaN	27.7894	27.9023	27.2524	27.3284	27.339	28.2745	27.8963	27.6749	5	11	7	5	10	8	7	5	58	223330000	553580000	228370000	246840000	193870000	344840000	255270000	96676000	2142800000	5	12	8	5	10	8	8	5	14	5	12	8	5	10	8	8	5	14	5	12	8
SMAC_06543.3_t1	SMAC_06543.3_t1	NaN	26.2683	27.1474	27.0555	26.8873	26.4905	26.2084	26.217	26.3577	8	9	13	13	3	6	3	3	58	73192000	291700000	273420000	301270000	68766000	36353000	40666000	56218000	1141600000	8	8	11	11	3	6	3	3	15	8	8	11	11	3	6	3	3	15	8	8	11
SMAC_07606.3_t1	SMAC_07606.3_t1	NaN	26.8713	26.8898	27.226	27.0341	26.4602	26.637	26.1386	26.8642	7	9	12	12	5	6	4	3	58	106130000	207920000	410840000	257570000	87179000	90612000	63160000	42591000	1266000000	7	9	13	11	5	6	4	3	18	7	9	13	11	5	6	4	3	18	7	9	13
SMAC_00737.3_t1	SMAC_00737.3_t1	NaN	28.1179	28.0466	28.1683	27.9313	26.8702	26.322	26.8305	26.7728	9	15	10	7	6	5	3	2	57	279730000	627390000	625640000	236560000	168920000	38270000	94107000	69641000	2140300000	9	11	10	6	6	5	3	3	13	9	11	10	6	6	5	3	3	13	9	11	10
SMAC_02748.3_t1;SMAC_09835.3_t1	SMAC_02748.3_t1;SMAC_09835.3_t1	NaN	27.718	27.6593	27.2932	27.9295	27.2244	27.5198	27.2729	27.1107	10	7	6	12	5	5	5	7	57	211930000	376030000	181440000	512240000	169130000	162950000	117320000	134420000	1865500000	9	9	7	10	5	5	6	6	14	9	9	7	10	5	5	6	6	14	9	9	7
SMAC_06262.3_t1	SMAC_06262.3_t1	NaN	28.3444	28.5727	28.8381	29.1262	28.601	28.7953	28.1869	27.9817	6	9	9	9	7	7	6	4	57	310390000	575500000	1033600000	999130000	460530000	456560000	273770000	130260000	4239700000	4	6	6	6	5	5	4	4	7	4	6	6	6	5	5	4	4	7	4	6	6
SMAC_02651.3_t1	SMAC_02651.3_t1	NaN	27.8628	27.927	28.3312	28.4853	28.2365	28.4223	27.9779	28.7878	6	7	7	10	8	6	4	8	56	291880000	224700000	653790000	674060000	391880000	351780000	187880000	378050000	3154000000	5	6	5	6	5	6	4	6	7	5	6	5	6	5	6	4	6	7	5	6	5
SMAC_03924.3_t1	SMAC_03924.3_t1	NaN	28.4909	28.5276	28.5147	28.9132	28.2091	28.7508	28.4659	28.9305	9	7	8	9	5	9	5	4	56	469060000	589140000	947250000	1059700000	206160000	605570000	374840000	223380000	4475100000	7	7	8	8	5	7	4	4	10	7	7	8	8	5	7	4	4	10	7	7	8
SMAC_03926.3_t1	SMAC_03926.3_t1	NaN	27.3016	27.2319	27.3845	27.4439	27.0186	27.1739	26.8831	27.2474	8	8	10	9	4	5	7	5	56	157150000	268890000	494340000	300390000	132560000	118030000	129150000	84960000	1685500000	6	8	8	8	4	5	6	5	12	6	8	8	8	4	5	6	5	12	6	8	8
SMAC_04684.3_t1	SMAC_04684.3_t1	NaN	28.6321	29.349	29.0053	27.5085	29.2191	29.4921	29.3738	29.4058	13	8	7	5	6	5	6	6	56	517370000	1180500000	914810000	324810000	832770000	656120000	681000000	502380000	5609800000	4	4	4	3	4	3	4	4	4	4	4	4	3	4	3	4	4	4	4	4	4
SMAC_08545.3_t1	SMAC_08545.3_t1	NaN	27.9896	27.8574	27.9714	27.6258	27.6229	26.9595	27.3136	27.7386	7	7	12	10	7	3	4	6	56	256800000	533130000	505280000	366950000	229660000	55664000	131770000	157970000	2237200000	6	10	12	11	7	3	4	6	14	6	10	12	11	7	3	4	6	14	6	10	12
SMAC_08842.3_t2;SMAC_08842.3_t1	SMAC_08842.3_t2;SMAC_08842.3_t1	NaN	26.3657	26.972	26.6341	27.2046	26.804	26.536	26.3893	26.5714	7	7	12	7	8	7	4	4	56	75963000	141900000	329190000	228670000	169910000	105150000	68880000	37405000	1157100000	7	7	12	7	8	7	4	4	14	7	7	12	7	8	7	4	4	14	7	7	12
SMAC_01394.3_t1	SMAC_01394.3_t1	NaN	27.1587	27.1111	27.4081	27.6752	26.9917	26.848	26.6859	26.9691	4	7	12	13	6	4	6	3	55	119220000	218760000	358160000	432970000	192660000	93337000	67497000	76269000	1558900000	5	8	10	12	7	4	5	3	15	5	8	10	12	7	4	5	3	15	4	7	10
SMAC_02366.3_t1	SMAC_02366.3_t1	978	27.3078	27.7546	27.5626	27.5831	NaN	NaN	NaN	25.6691	10	13	13	11	4	1	0	3	55	120120000	360710000	449370000	288510000	26630000	0	0	32543000	1277900000	10	14	15	11	4	1	0	3	21	10	14	15	11	4	1	0	3	21	10	14	15
SMAC_03043.3_t1	SMAC_03043.3_t1	NaN	28.9231	28.7656	29.0531	29.5139	28.383	28.1389	27.9298	29.0345	8	7	9	10	6	5	4	6	55	520180000	701770000	1139100000	1229200000	437840000	247000000	225110000	362060000	4862300000	6	7	8	7	6	6	4	5	8	6	7	8	7	6	6	4	5	8	6	7	8
SMAC_07013.3_t1	SMAC_07013.3_t1	NaN	NaN	26.8474	27.3116	27.3684	26.9431	NaN	NaN	NaN	4	9	14	12	6	2	1	7	55	65786000	165690000	347060000	299070000	134300000	0	17594000	11516000	1041000000	4	9	12	8	6	2	1	6	15	4	9	12	8	6	2	1	6	15	4	9	12
SMAC_07091.3_t1	SMAC_07091.3_t1	NaN	28.3892	28.3497	28.8636	29.3468	28.9095	28.9078	28.5785	29.2052	8	6	8	9	6	6	4	8	55	394440000	470460000	978990000	1207900000	573220000	449080000	196610000	503610000	4774300000	4	3	5	6	3	4	3	4	6	4	3	5	6	3	4	3	4	6	4	3	5
SMAC_08176.3_t1	SMAC_08176.3_t1	NaN	27.0288	27.0837	27.5057	27.9398	28.7611	29.3004	27.7755	28.4988	3	3	10	12	7	11	4	5	55	62038000	148320000	326320000	283060000	641790000	751570000	166150000	326140000	2705400000	2	3	8	9	7	9	3	6	11	2	3	8	9	7	9	3	6	11	2	3	8
SMAC_01825.3_t1	SMAC_01825.3_t1	NaN	27.8456	27.4973	26.501	27.195	28.1593	28.1503	27.7648	27.0727	10	6	6	3	9	9	8	3	54	271800000	268920000	128910000	164160000	439450000	310190000	251290000	76314000	1911000000	8	6	6	4	8	7	6	3	9	8	6	6	4	8	7	6	3	9	8	6	6
SMAC_02101.3_t1	SMAC_02101.3_t1	NaN	28.5278	28.2864	28.7502	28.9571	29.4023	28.6896	28.7982	28.9106	8	4	9	6	10	7	5	5	54	453440000	392720000	814690000	803570000	886690000	414240000	470790000	352000000	4588200000	6	4	7	5	7	6	4	4	9	6	4	7	5	7	6	4	4	9	6	4	7
SMAC_05730.3_t1	SMAC_05730.3_t1	NaN	26.2576	26.8662	27.8816	27.3368	27.0266	27.1618	26.7706	26.6915	3	9	14	7	7	5	4	5	54	40853000	261850000	473290000	199710000	194670000	120150000	177490000	41253000	1509300000	3	9	13	7	7	5	5	5	15	3	9	13	7	7	5	5	5	15	3	9	13
SMAC_06963.3_t1	SMAC_06963.3_t1	NaN	27.4276	27.5764	27.66	28.0131	26.6536	27.4689	NaN	27.3306	6	8	10	11	4	5	3	7	54	207240000	269990000	377440000	517820000	79645000	154860000	31574000	109610000	1748200000	5	8	9	9	5	5	2	7	11	5	8	9	9	5	5	2	7	11	5	8	9
SMAC_07225.3_t1	SMAC_07225.3_t1	229	27.1271	27.7104	27.2405	27.0721	26.9514	26.3269	26.189	26.4008	5	12	10	7	7	3	5	5	54	123770000	436610000	344100000	171880000	188170000	46428000	63835000	43697000	1418500000	4	10	9	6	5	3	4	4	12	4	10	9	6	5	3	4	4	12	4	10	9
SMAC_09737.3_t1	SMAC_09737.3_t1	NaN	28.9926	28.9351	28.7941	28.624	29.0327	28.933	29.1333	NaN	8	12	6	6	9	6	6	1	54	619560000	950460000	593940000	540570000	803760000	408810000	631300000	17741000	4566100000	5	8	6	7	9	5	6	1	10	5	8	6	7	9	5	6	1	10	3	6	5
SMAC_01680.3_t1	SMAC_01680.3_t1	NaN	27.5668	27.5991	27.137	27.1245	27.3254	27.0899	27.7255	26.9537	8	7	7	3	7	6	8	7	53	208480000	451440000	275650000	94948000	221170000	108740000	264660000	62715000	1687800000	7	7	5	3	6	6	6	6	9	7	7	5	3	6	6	6	6	9	7	7	5
SMAC_02399.3_t1	SMAC_02399.3_t1	NaN	26.5677	NaN	26.0228	26.0744	27.3758	27.9589	26.2402	27.0356	5	4	5	6	9	12	4	8	53	81541000	85948000	109210000	82012000	288430000	280250000	42179000	77171000	1046700000	7	3	5	6	8	11	4	8	17	7	3	5	6	8	11	4	8	17	7	3	5
SMAC_05435.3_t1	SMAC_05435.3_t1	NaN	26.6853	26.8975	27.039	26.7803	25.9239	26.5658	NaN	26.6832	6	8	11	7	4	8	3	6	53	108100000	199090000	293620000	201190000	51766000	72963000	8190600	70802000	1005700000	6	8	11	7	4	7	3	6	15	6	8	11	7	4	7	3	6	15	6	8	11
SMAC_05504.3_t1	SMAC_05504.3_t1	NaN	28.0388	27.7151	28.1176	28.2287	27.2302	27.0665	26.866	27.4999	9	6	10	7	7	6	3	5	53	318050000	324790000	594590000	510080000	134840000	143430000	67930000	128560000	2222300000	8	6	10	5	6	6	3	4	13	8	6	10	5	6	6	3	4	13	8	5	9
SMAC_06705.3_t1	SMAC_06705.3_t1	NaN	28.8932	28.4968	28.7486	29.1387	28.3485	28.7303	27.9767	28.763	7	7	9	12	6	4	5	3	53	374580000	579960000	1173400000	924510000	295240000	358980000	337900000	334670000	4379200000	7	5	7	7	6	4	5	4	10	7	5	7	7	6	4	5	4	10	7	5	7
SMAC_07431.3_t1	SMAC_07431.3_t1	NaN	29.3249	30.2416	30.3277	29.3846	29.5176	29.5279	29.9592	27.8886	4	7	11	7	9	7	6	2	53	627260000	2171100000	2689800000	957910000	941940000	703730000	1122800000	137730000	9352300000	3	5	7	6	5	3	4	1	7	3	5	7	6	5	3	4	1	7	3	5	7
SMAC_00562.3_t1	SMAC_00562.3_t1	NaN	27.0046	26.9568	27.6854	27.5215	26.8203	27.1808	NaN	27.0641	7	6	8	14	2	6	3	6	52	105470000	93789000	541400000	275540000	37486000	193690000	4857100	159670000	1411900000	3	5	6	6	2	5	3	5	6	3	5	6	6	2	5	3	5	6	3	5	6
SMAC_01351.3_t1	SMAC_01351.3_t1	NaN	28.2276	27.8059	28.501	28.9235	28.1264	27.7129	27.8618	28.6456	6	6	9	7	7	4	7	6	52	228100000	328560000	758830000	775980000	445310000	274900000	287360000	211670000	3310700000	5	6	7	5	6	5	5	4	9	5	6	7	5	6	5	5	4	9	5	6	7
SMAC_03522.3_t1	SMAC_03522.3_t1	NaN	27.8481	27.9091	27.7457	27.4701	26.9526	27.4182	27.6968	26.6241	4	10	13	6	4	6	6	3	52	216370000	463580000	549820000	218560000	136850000	160510000	218240000	47879000	2011800000	5	8	8	5	4	5	5	2	10	5	8	8	5	4	5	5	2	10	5	8	8
SMAC_04160.3_t1	SMAC_04160.3_t1	NaN	NaN	26.1838	26.2873	27.1102	26.7282	26.8884	NaN	27.2398	2	7	4	14	8	8	2	7	52	11545000	104940000	142170000	329520000	162390000	80894000	41730000	78271000	951460000	2	7	6	14	7	8	2	7	16	2	7	6	14	7	8	2	7	16	2	7	6
SMAC_04207.3_t1	SMAC_04207.3_t1	NaN	27.8207	28.4281	28.2863	27.4975	25.3128	25.3318	NaN	24.9366	9	11	15	7	2	4	0	4	52	251250000	525770000	606120000	292990000	38094000	52687000	0	18142000	1785100000	8	10	13	8	2	3	0	3	16	8	10	13	8	2	3	0	3	16	8	10	13
SMAC_06239.3_t1	SMAC_06239.3_t1	NaN	27.944	27.6459	27.8997	28.204	27.4745	28.2365	27.4053	27.9589	5	9	10	9	3	8	4	4	52	257430000	432260000	486020000	540500000	215870000	210920000	156970000	176320000	2476300000	5	8	8	7	4	6	4	4	10	5	8	8	7	4	6	4	4	10	5	8	8
SMAC_06264.3_t1	SMAC_06264.3_t1	NaN	29.3925	29.0383	29.3524	29.4298	29.0354	29.5804	29.0334	29.4592	5	5	10	8	4	11	3	6	52	758600000	617840000	1298500000	1161600000	407530000	770310000	616370000	647900000	6278600000	4	5	7	5	4	7	4	5	8	4	5	7	5	4	7	4	5	8	4	5	7
SMAC_07892.3_t1	SMAC_07892.3_t1	NaN	NaN	NaN	33.104	NaN	NaN	NaN	33.9934	33.5172	5	6	5	7	4	8	10	7	52	15287000000	20376000000	16305000000	16514000000	12677000000	17514000000	21717000000	12287000000	132680000000	1	1	1	1	1	1	1	1	1	1	1	1	1	1	1	1	1	1	1	1	1
SMAC_03510.3_t1	SMAC_03510.3_t1	NaN	26.7638	27.4372	27.2925	26.7699	26.7558	26.8195	26.7856	26.1237	3	10	9	5	7	7	6	4	51	66196000	410610000	372580000	127080000	124110000	106140000	113090000	29113000	1348900000	3	10	8	5	7	6	5	4	11	3	10	8	5	7	6	5	4	11	3	10	8
SMAC_05542.3_t1	SMAC_05542.3_t1	NaN	NaN	27.7517	28.1403	28.3223	28.6646	28.0172	27.6203	28.1039	2	8	7	11	7	6	4	6	51	57992000	356300000	465530000	476860000	578070000	244830000	197230000	222270000	2599100000	2	6	5	5	6	5	4	5	7	2	6	5	5	6	5	4	5	7	2	6	5
SMAC_05964.3_t1	SMAC_05964.3_t1	NaN	27.8657	27.5339	27.8364	28.2539	27.4976	27.8894	27.3309	28.2698	5	5	7	8	6	9	5	6	51	287280000	228720000	508910000	598020000	164310000	289700000	137090000	167110000	2381100000	5	4	5	5	4	4	3	4	5	5	4	5	5	4	4	3	4	5	5	4	5
SMAC_09176.3_t1	SMAC_09176.3_t1	NaN	27.7593	27.6847	28.2336	28.3185	26.6506	26.5749	26.1158	NaN	8	9	12	10	4	3	3	2	51	216060000	427250000	627440000	550870000	74657000	69448000	52340000	40474000	2058500000	8	9	11	10	3	3	3	2	14	8	9	11	10	3	3	3	2	14	8	9	11
SMAC_00711.3_t1	SMAC_00711.3_t1	NaN	28.6803	28.4496	28.7465	29.0948	27.9186	28.0246	27.6177	28.1401	9	8	9	7	4	5	4	4	50	540900000	605190000	859850000	1001700000	244500000	235340000	131490000	132470000	3751400000	8	7	8	9	4	4	3	2	10	8	7	8	9	4	4	3	2	10	8	7	8
SMAC_02641.3_t1	SMAC_02641.3_t1	NaN	27.3706	27.2756	27.3044	27.6591	26.891	NaN	26.5793	26.9642	6	5	14	8	4	2	6	5	50	164840000	257750000	419260000	407680000	136230000	0	55612000	57474000	1498800000	5	5	8	8	4	1	5	5	11	5	5	8	8	4	1	5	5	11	5	5	8
SMAC_02849.3_t1	SMAC_02849.3_t1	NaN	27.0811	27.2442	27.4243	27.6704	27.2661	27.4382	27.0711	27.1212	3	5	9	6	7	7	7	6	50	97859000	274450000	398900000	332110000	180220000	167750000	130320000	107620000	1689200000	3	6	10	5	6	5	5	5	10	3	6	10	5	6	5	5	5	10	3	6	10
SMAC_03693.3_t1	SMAC_03693.3_t1	NaN	26.9126	27.0704	27.4993	27.854	27.1706	27.3571	26.8669	27.2925	5	7	8	8	7	6	5	4	50	78726000	274520000	400670000	340170000	299480000	139770000	98253000	76572000	1708200000	5	7	7	7	8	5	5	5	11	5	7	7	7	8	5	5	5	11	5	7	7
SMAC_05527.3_t1	SMAC_05527.3_t1	NaN	27.6155	27.3306	27.2661	26.4599	27.5751	27.7085	27.8789	27.4611	6	8	9	3	7	6	7	3	49	142170000	270720000	412030000	98091000	232620000	232110000	330450000	97627000	1815800000	5	6	8	3	6	5	5	3	8	5	6	8	3	6	5	5	3	8	5	6	8
SMAC_07250.3_t1	SMAC_07250.3_t1	NaN	27.4432	27.6521	27.5375	27.3068	27.4414	27.1493	27.0891	27.3943	4	8	8	9	6	4	3	7	49	159790000	351920000	338270000	230230000	236400000	107760000	164890000	148110000	1737400000	4	5	7	6	6	4	4	6	9	4	5	7	6	6	4	4	6	9	4	5	7
SMAC_07544.3_t1	SMAC_07544.3_t1	NaN	25.91	26.9963	27.4109	26.9771	25.6008	NaN	25.7399	26.5176	3	8	15	10	5	2	3	3	49	61590000	231690000	304580000	268320000	45779000	25583000	42403000	51436000	1031400000	2	8	12	11	4	2	2	3	16	2	8	12	11	4	2	2	3	16	2	8	12
SMAC_08028.3_t1	SMAC_08028.3_t1	NaN	27.3184	27.5022	27.1359	27.2132	26.8986	26.5975	26.8684	26.1548	6	8	9	8	6	6	4	2	49	120210000	401160000	303790000	286540000	174700000	44978000	113250000	29335000	1474000000	7	10	8	9	6	6	4	2	15	7	10	8	9	6	6	4	2	15	7	10	8
SMAC_00611.3_t1	SMAC_00611.3_t1	NaN	27.0408	26.4694	27.2833	27.1246	26.2915	NaN	26.5294	26.872	5	7	11	14	3	1	3	4	48	137070000	185590000	361080000	281570000	35593000	61459000	77627000	67085000	1207100000	4	6	8	8	4	1	3	4	10	4	6	8	8	4	1	3	4	10	4	6	8
SMAC_02127.3_t1	SMAC_02127.3_t1	NaN	28.2949	28.3664	28.4847	28.5672	28.2837	NaN	27.7288	27.6415	6	8	7	9	6	1	7	4	48	407480000	616420000	650550000	624380000	414400000	65788000	146230000	97855000	3023100000	7	7	7	7	6	1	7	4	10	7	7	7	7	6	1	7	4	10	7	7	7
SMAC_04798.3_t1	SMAC_04798.3_t1	9	26.1781	26.1211	26.6906	27.7036	25.4432	NaN	NaN	26.3587	4	5	9	14	5	3	4	4	48	88568000	97021000	214250000	353190000	49257000	13326000	19878000	44253000	879740000	6	5	9	11	5	3	4	4	16	6	5	9	11	5	3	4	4	16	6	5	9
SMAC_05035.3_t1	SMAC_05035.3_t1	NaN	27.6392	28.0569	28.4495	29.193	27.5194	27.5971	26.8902	27.5388	6	7	8	8	6	5	4	4	48	189090000	491190000	699250000	1171600000	307130000	151490000	59422000	90863000	3160100000	4	5	5	5	4	4	3	3	6	4	5	5	5	4	4	3	3	6	4	5	5
SMAC_06334.3_t1	SMAC_06334.3_t1	NaN	27.193	27.1295	26.8902	26.9423	26.8998	26.9376	27.2463	27.0093	11	7	7	8	3	5	4	3	48	191570000	215880000	252950000	280950000	153780000	122140000	140870000	89987000	1448100000	8	5	7	7	5	5	3	4	12	8	5	7	7	5	5	3	4	12	8	5	7
SMAC_06672.3_t1	SMAC_06672.3_t1	NaN	27.4676	27.7044	28.3281	28.5132	28.1018	28.5262	27.9239	28.4432	4	5	10	4	6	8	4	7	48	156890000	291790000	724030000	426700000	358970000	412000000	231540000	305500000	2907400000	4	5	8	4	6	7	4	6	9	4	5	8	4	6	7	4	6	9	4	5	8
SMAC_09539.3_t1	SMAC_09539.3_t1	NaN	27.8486	27.6695	27.3949	27.2185	28.2204	26.9416	NaN	26.7233	8	10	12	4	7	5	0	2	48	233710000	323970000	436940000	154360000	421830000	121710000	0	42842000	1735400000	7	10	10	5	7	5	0	2	14	7	10	10	5	7	5	0	2	14	7	10	10
SMAC_02509.3_t1	SMAC_02509.3_t1	NaN	28.3628	28.045	28.4873	28.7013	28.4303	28.7129	28.1701	28.6987	4	5	8	6	9	5	5	5	47	258410000	396130000	512790000	749030000	533950000	361860000	345390000	373380000	3530900000	4	5	7	6	7	5	5	5	7	4	5	7	6	7	5	5	5	7	4	5	7
SMAC_02856.3_t1	SMAC_02856.3_t1	NaN	26.8248	27.625	26.681	26.8682	27.1634	26.7374	26.4976	26.6749	8	11	5	8	5	2	4	4	47	105380000	397250000	131210000	264900000	217140000	68843000	74215000	59153000	1318100000	7	10	5	8	7	3	3	4	16	7	10	5	8	7	3	3	4	16	7	10	5
SMAC_03114.3_t1	SMAC_03114.3_t1	350	26.9694	27.4341	27.2845	25.8316	26.5108	26.2174	26.2311	26.1449	10	10	10	5	4	3	3	2	47	181320000	399190000	321670000	60510000	68226000	52240000	64598000	28966000	1176700000	8	10	7	5	4	3	3	2	11	8	10	7	5	4	3	3	2	11	8	10	7
SMAC_07928.3_t1	SMAC_07928.3_t1	NaN	26.2385	26.152	26.4958	26.5894	25.8707	26.1709	NaN	26.2993	2	9	11	6	3	7	3	6	47	51173000	126880000	218500000	193460000	51321000	72945000	5101400	44493000	763870000	2	8	9	6	3	6	3	6	13	2	8	9	6	3	6	3	6	13	2	8	9
SMAC_00248.3_t1	SMAC_00248.3_t1	NaN	26.8858	27.008	27.4594	27.8703	27.2781	26.5384	NaN	26.6262	7	7	8	10	5	4	2	3	46	136870000	226040000	370110000	447570000	164150000	57959000	34512000	45866000	1483100000	4	4	6	6	4	3	1	3	6	4	4	6	6	4	3	1	3	6	4	4	6
SMAC_01191.3_t1	SMAC_01191.3_t1	NaN	26.7669	26.8526	27.2459	27.689	28.3312	28.1081	28.0436	27.053	6	3	5	5	7	9	7	4	46	66912000	88283000	270460000	249820000	521730000	338620000	345870000	59037000	1940700000	5	3	4	4	6	6	5	4	7	5	3	4	4	6	6	5	4	7	5	3	4
SMAC_01844.3_t1	SMAC_01844.3_t1	NaN	26.4427	26.4858	26.0412	26.36	25.5286	25.6138	25.782	NaN	9	10	7	7	5	2	3	3	46	96480000	185240000	97699000	137820000	60710000	26796000	57971000	25403000	688130000	7	9	6	7	5	2	3	3	12	7	9	6	7	5	2	3	3	12	7	9	6
SMAC_02108.3_t1	SMAC_02108.3_t1	NaN	27.7666	28.1087	28.5413	28.9739	28.1116	28.5182	28.1087	28.693	4	5	9	7	6	5	6	4	46	185860000	527460000	899480000	667070000	306610000	413490000	298970000	268030000	3567000000	4	6	9	7	5	6	4	4	10	4	6	9	7	5	6	4	4	10	4	6	9
SMAC_04477.3_t1	SMAC_04477.3_t1	NaN	28.1628	28.3791	28.1119	27.6281	27.1892	NaN	27.6605	27.1804	9	9	6	4	6	3	5	4	46	219390000	607590000	468430000	362220000	222180000	85671000	222980000	110010000	2298500000	7	8	6	6	7	4	3	4	10	7	8	6	6	7	4	3	4	10	7	8	6
SMAC_06301.3_t1	SMAC_06301.3_t1	NaN	27.9608	28.1112	27.7295	27.4989	27.8879	27.5441	28.1373	27.8003	7	9	8	2	7	4	6	3	46	287310000	553550000	400100000	137400000	367450000	125700000	329540000	159520000	2360600000	6	8	7	4	6	4	6	3	10	6	8	7	4	6	4	6	3	10	3	5	4
SMAC_08484.3_t1	SMAC_08484.3_t1	NaN	27.2323	27.2714	27.6008	27.6207	NaN	26.7659	26.533	26.4035	3	8	13	9	3	4	3	3	46	115330000	293210000	531150000	291360000	18835000	67345000	83417000	56823000	1457500000	3	5	7	5	2	2	2	2	7	3	5	7	5	2	2	2	2	7	3	5	7
SMAC_08748.3_t1	SMAC_08748.3_t1	NaN	26.8831	26.7192	26.3265	26.1474	26.6834	26.6917	27.2829	26.3899	3	6	6	6	5	8	8	4	46	64051000	73229000	147150000	68146000	145270000	147570000	287420000	63887000	996720000	3	5	5	5	5	6	7	4	9	3	5	5	5	5	6	7	4	9	3	5	5
SMAC_09004.3_t1	SMAC_09004.3_t1	NaN	28.1923	27.8594	27.7528	27.61	NaN	NaN	NaN	27.3228	10	10	12	9	0	0	0	5	46	370110000	424800000	426860000	243240000	0	0	0	72836000	1537800000	9	9	10	8	0	0	0	5	12	9	9	10	8	0	0	0	5	12	9	9	10
SMAC_01158.3_t1	SMAC_01158.3_t1	NaN	26.9488	27.0178	27.002	27.1594	26.9884	26.7944	27.0449	27.0422	5	8	8	7	5	5	4	3	45	115770000	248800000	309780000	221420000	141090000	110820000	171740000	55889000	1375300000	5	7	7	5	5	5	5	3	11	5	7	7	5	5	5	5	3	11	5	7	7
SMAC_01291.3_t1	SMAC_01291.3_t1	NaN	27.0429	27.8992	27.6317	27.9625	27.6358	27.7326	27.7387	NaN	4	4	10	8	8	5	4	2	45	34921000	166620000	434950000	691170000	243330000	367420000	97329000	40473000	2076200000	3	4	8	5	8	4	4	2	11	3	4	8	5	8	4	4	2	11	3	4	8
SMAC_04316.3_t1	SMAC_04316.3_t1	NaN	NaN	27.1051	27.8957	27.7417	27.2057	27.016	NaN	27.0559	1	7	10	5	7	4	3	8	45	28286000	308780000	485780000	202450000	180710000	78113000	0	147510000	1431600000	1	8	8	6	7	4	3	7	12	1	8	8	6	7	4	3	7	12	1	8	8
SMAC_04628.3_t1	SMAC_04628.3_t1	NaN	26.5992	27.001	27.5447	27.2122	27.4391	27.1527	26.5553	27.4633	4	7	8	9	6	6	2	3	45	102380000	214190000	402540000	338370000	206920000	121000000	86535000	89500000	1561400000	6	7	9	9	6	7	3	4	13	5	6	8	8	5	6	3	3	12	5	6	8
SMAC_06061.3_t1	SMAC_06061.3_t1	NaN	26.667	26.8886	26.988	26.9431	26.2119	NaN	NaN	NaN	7	13	11	7	3	1	1	2	45	117920000	194320000	282850000	178210000	56891000	24421000	0	14635000	869250000	8	9	10	7	3	1	1	2	13	8	9	10	7	3	1	1	2	13	8	9	10
SMAC_08848.3_t1	SMAC_08848.3_t1	NaN	27.0688	27.1904	27.6489	28.4541	27.5235	28.0723	27.2317	28.0921	5	3	5	7	7	6	5	7	45	98079000	161820000	204420000	658420000	201270000	369690000	107110000	268820000	2069600000	4	2	3	5	5	4	4	5	7	4	2	3	5	5	4	4	5	7	4	2	3
SMAC_04364.3_t1	SMAC_04364.3_t1	NaN	27.1735	26.9446	27.8339	28.1286	27.5219	28.2093	27.4162	28.3959	5	4	8	9	4	5	3	6	44	61293000	125400000	595630000	320150000	351640000	257440000	118020000	364770000	2194300000	4	4	7	6	5	5	4	6	8	4	4	7	6	5	5	4	6	8	4	4	7
SMAC_07018.3_t2;SMAC_07018.3_t1	SMAC_07018.3_t2;SMAC_07018.3_t1	NaN	27.1998	26.8094	27.156	27.2957	26.5118	26.9292	27.0187	26.8874	5	6	8	5	3	5	6	6	44	136480000	205510000	368400000	145560000	70265000	132590000	178300000	90528000	1327600000	5	6	7	4	3	4	5	6	10	5	6	7	4	3	4	5	6	10	5	6	7
SMAC_01319.3_t1	SMAC_01319.3_t1	NaN	27.5335	26.9605	27.9622	28.4977	27.9402	28.3341	27.4251	28.3133	1	3	7	6	8	7	6	5	43	104350000	146980000	537470000	723090000	488700000	270870000	150510000	277600000	2699600000	2	3	5	5	5	5	4	5	5	2	3	5	5	5	5	4	5	5	2	3	5
SMAC_02870.3_t1	SMAC_02870.3_t1	NaN	25.4556	25.4949	25.1843	26.0785	25.6828	25.9329	NaN	NaN	5	6	7	6	7	5	3	4	43	79390000	79808000	78334000	95310000	24339000	55873000	27021000	19671000	459750000	5	6	7	6	7	5	3	4	13	5	6	7	6	7	5	3	4	13	5	6	7
SMAC_03526.3_t1	SMAC_03526.3_t1	NaN	24.0873	27.529	27.2579	27.6204	24.8313	NaN	NaN	25.0044	4	11	9	11	3	2	1	2	43	25911000	272190000	316510000	291590000	36919000	15362000	21717000	26122000	1006300000	5	11	10	10	3	2	1	2	17	5	11	10	10	3	2	1	2	17	5	11	10
SMAC_04679.3_t1	SMAC_04679.3_t1	NaN	27.5239	27.0896	27.0151	27.1978	26.99	26.7889	26.8064	26.897	8	5	6	7	6	4	3	4	43	222790000	170110000	306260000	285000000	139750000	99294000	87911000	98844000	1410000000	5	5	6	6	5	3	3	4	8	5	5	6	6	5	3	3	4	8	5	5	6
SMAC_05195.3_t1	SMAC_05195.3_t1	NaN	26.7087	26.7016	27.3736	26.5437	25.5344	NaN	NaN	NaN	7	10	10	8	3	1	3	1	43	111460000	192140000	332620000	138410000	26012000	4603500	6893800	0	812150000	6	7	9	7	3	1	3	1	14	6	7	9	7	3	1	3	1	14	6	7	9
SMAC_08461.3_t1	SMAC_08461.3_t1	NaN	26.7193	26.0932	26.4104	26.4685	25.8411	26.1797	26.526	26.0841	9	6	10	6	2	3	5	2	43	155660000	104800000	224280000	161520000	48546000	47658000	71582000	37029000	851080000	9	5	10	7	2	3	5	2	14	9	5	10	7	2	3	5	2	14	9	5	10
SMAC_08522.3_t1	SMAC_08522.3_t1	162	26.9113	26.8947	26.5386	26.4643	26.3628	26.6966	26.6468	27.0266	6	6	7	9	3	2	4	6	43	155510000	260180000	283600000	136480000	70649000	68058000	50364000	88888000	1113700000	6	8	8	8	3	2	4	6	15	6	8	8	8	3	2	4	6	15	6	8	8
SMAC_09269.3_t1	SMAC_09269.3_t1	NaN	26.8489	27.0171	27.2044	27.2514	25.7236	26.0191	NaN	26.0261	6	9	9	10	2	3	1	3	43	134090000	210650000	249320000	328780000	33971000	52046000	28818000	35249000	1072900000	6	9	9	10	2	4	1	3	14	6	9	9	10	2	4	1	3	14	6	9	9
SMAC_00420.3_t1	SMAC_00420.3_t1	70	27.5846	27.2476	27.581	27.9499	27.4625	28.0458	26.8491	27.6907	5	4	5	8	6	4	5	5	42	202640000	205280000	422040000	456110000	148090000	150300000	187200000	219840000	1991500000	4	2	4	4	4	4	5	3	7	4	2	4	4	4	4	5	3	7	4	2	4
SMAC_00604.3_t1	SMAC_00604.3_t1	NaN	26.4187	26.0587	26.2271	26.6141	25.5865	NaN	NaN	NaN	5	8	11	6	3	4	2	3	42	86394000	133080000	163590000	183410000	37031000	24059000	0	6870000	634430000	4	7	8	5	3	4	2	3	11	4	7	8	5	3	4	2	3	11	4	7	8
SMAC_01363.3_t1	SMAC_01363.3_t1	NaN	27.1189	26.883	26.6269	26.6193	27.7464	27.5156	28.642	27.9215	2	7	6	4	5	5	7	6	42	68033000	217700000	187780000	85756000	276730000	159770000	568620000	187770000	1752200000	2	7	6	4	7	5	9	6	10	2	7	6	4	7	5	9	6	10	2	7	6
SMAC_03590.3_t1	SMAC_03590.3_t1	NaN	27.0185	26.9606	26.6443	26.9904	26.9489	26.5183	26.5723	26.0961	4	8	7	5	7	4	4	3	42	113740000	272410000	209110000	209880000	170480000	74415000	89587000	33563000	1173200000	4	7	7	5	7	4	3	3	11	4	7	7	5	7	4	3	3	11	4	7	7
SMAC_04446.3_t2;SMAC_04446.3_t1	SMAC_04446.3_t2;SMAC_04446.3_t1	NaN	26.5189	26.9502	28.1183	28.1542	27.3381	27.6957	NaN	27.4222	3	9	11	4	2	5	2	6	42	58284000	268740000	536480000	529780000	85749000	164370000	27997000	179400000	1850800000	3	5	6	4	3	4	2	5	7	3	5	6	4	3	4	2	5	7	3	5	6
SMAC_06165.3_t1	SMAC_06165.3_t1	NaN	27.9753	27.6997	28.2204	28.4212	28.2963	28.9138	28.2332	29.004	3	7	6	6	7	6	4	3	42	196340000	367560000	542740000	660330000	468000000	475010000	325090000	330190000	3365200000	2	5	5	6	5	5	3	4	6	2	5	5	6	5	5	3	4	6	2	5	5
SMAC_06646.3_t1	SMAC_06646.3_t1	NaN	26.6636	26.8453	26.5606	27.0046	25.9657	26.7001	26.3998	26.7988	4	5	6	7	5	5	5	5	42	75688000	180450000	155840000	268910000	65842000	126540000	65304000	93427000	1032000000	4	6	6	8	5	5	5	5	10	4	6	6	8	5	5	5	5	10	4	6	6
SMAC_08263.3_t1	SMAC_08263.3_t1	NaN	26.8272	26.6051	26.0877	26.6417	26.6427	27.1778	26.5559	26.328	4	5	6	6	6	6	5	4	42	61035000	163360000	108250000	186300000	144620000	148160000	119380000	66419000	997530000	4	5	5	6	6	6	5	4	7	4	5	5	6	6	6	5	4	7	4	5	5
SMAC_00989.3_t1	SMAC_00989.3_t1	NaN	26.8579	26.8266	27.238	27.3393	26.568	27.5177	27.2368	27.5838	6	4	8	6	4	4	5	4	41	100670000	189210000	386840000	251220000	127420000	156890000	154190000	138100000	1504500000	5	4	7	6	4	5	5	5	7	5	4	7	6	4	5	5	5	7	5	4	7
SMAC_01577.3_t1	SMAC_01577.3_t1	NaN	27.8251	27.5709	27.4915	27.8545	27.023	27.0829	27.1676	27.1471	4	8	8	6	4	3	4	4	41	207370000	386760000	432740000	397970000	129020000	93716000	175060000	98822000	1921500000	4	6	8	6	4	3	4	4	8	4	6	8	6	4	3	4	4	8	4	6	8
SMAC_01879.3_t1	SMAC_01879.3_t1	NaN	28.0765	27.7582	28.2062	28.4556	28.2048	27.7495	27.4063	27.3859	5	6	8	5	7	4	4	2	41	211320000	355730000	832370000	448300000	529630000	153120000	144440000	86425000	2761300000	6	7	8	6	7	5	5	3	9	6	7	8	6	7	5	5	3	9	6	7	8
SMAC_02648.3_t1	SMAC_02648.3_t1	NaN	26.992	27.1993	27.0715	26.8635	26.9643	27.2457	27.4375	27.4074	2	5	8	4	5	6	5	6	41	102320000	275890000	297490000	235880000	147350000	120680000	145720000	160060000	1485400000	3	5	6	4	5	5	5	4	7	3	5	6	4	5	5	5	4	7	3	5	6
SMAC_03633.3_t1	SMAC_03633.3_t1	NaN	27.0054	26.9618	27.128	26.871	26.6298	27.056	26.5918	26.3895	3	7	12	5	3	6	2	3	41	117330000	291150000	289580000	113630000	113100000	132400000	99662000	64570000	1221400000	3	6	6	5	4	4	2	3	10	3	6	6	5	4	4	2	3	10	3	6	6
SMAC_04494.3_t1	SMAC_04494.3_t1	NaN	26.8515	27.0939	27.1509	27.2814	NaN	26.9769	NaN	27.1141	2	8	15	9	2	2	1	2	41	84512000	245800000	419170000	290650000	21204000	82859000	43158000	71675000	1259000000	2	6	11	7	2	2	1	2	13	2	6	11	7	2	2	1	2	13	2	6	11
SMAC_05130.3_t1	SMAC_05130.3_t1	NaN	25.2767	26.5982	27.3672	27.6744	26.0583	25.955	26.5723	26.4527	3	3	10	10	4	3	3	5	41	25181000	109630000	477660000	343210000	74454000	64677000	28428000	74942000	1198200000	3	4	10	9	4	3	2	5	12	3	4	10	9	4	3	2	5	12	3	4	10
SMAC_06733.3_t1	SMAC_06733.3_t1	NaN	27.1989	26.9447	27.3679	27.908	27.4839	27.2909	26.8145	27.6887	4	8	4	6	6	4	3	6	41	144020000	208620000	286540000	383300000	270320000	104610000	122170000	193500000	1713100000	3	3	4	5	5	3	3	5	5	3	3	4	5	5	3	3	5	5	3	3	4
SMAC_07803.3_t1	SMAC_07803.3_t1	NaN	27.1338	26.8422	27.7885	28.0511	27.7701	27.9357	27.1472	28.2452	5	2	8	8	6	5	2	5	41	145000000	152940000	456020000	415250000	312880000	228630000	125000000	258860000	2094600000	5	3	5	5	4	3	2	4	6	5	3	5	5	4	3	2	4	6	5	3	5
SMAC_08770.3_t1	SMAC_08770.3_t1	NaN	NaN	26.572	26.8392	27.0871	27.0116	27.2132	NaN	27.5969	2	4	7	5	5	8	3	7	41	0	67802000	195610000	248390000	120170000	201240000	19796000	170790000	1023800000	2	4	6	5	5	8	3	8	8	2	4	6	5	5	8	3	8	8	2	4	6
SMAC_09303.3_t1	SMAC_09303.3_t1	NaN	26.1002	25.9834	26.8013	27.0127	25.8321	NaN	25.6575	26.6897	4	5	10	5	3	3	3	8	41	51987000	64827000	296920000	202530000	51407000	36139000	30502000	105480000	839800000	3	4	7	5	3	3	2	6	8	3	4	7	5	3	3	2	6	8	3	4	7
SMAC_09840.3_t1;SMAC_12901.3_t1	SMAC_09840.3_t1;SMAC_12901.3_t1	NaN	27.2592	27.5399	27.2048	26.6802	27.21	27.2177	27.2312	26.7623	4	6	7	2	5	5	6	6	41	171840000	316120000	372060000	71404000	163280000	89070000	231810000	95059000	1510600000	4	6	6	3	5	5	5	4	7	4	6	6	3	5	5	5	4	7	0	0	0
SMAC_04485.3_t1	SMAC_04485.3_t1	NaN	26.7094	26.4511	27.0458	26.9038	25.9924	26.1805	25.978	26.497	4	5	10	9	4	3	2	3	40	106430000	146840000	346620000	179910000	64626000	57741000	40777000	70480000	1013400000	4	5	11	9	4	3	2	4	14	4	5	11	9	4	3	2	4	14	4	5	10
SMAC_07107.3_t1	SMAC_07107.3_t1	NaN	27.5868	27.4317	27.9735	28.4693	28.2691	28.6573	27.9453	28.6799	5	4	5	7	5	5	4	5	40	191260000	255150000	560690000	626680000	371490000	336900000	210950000	358620000	2911700000	5	4	6	7	5	5	4	5	7	5	4	6	7	5	5	4	5	7	5	4	6
SMAC_07374.3_t1	SMAC_07374.3_t1	NaN	NaN	27.4233	27.7297	28.164	27.2628	27.5126	27.0911	27.5728	2	6	8	8	4	4	4	4	40	0	294090000	495810000	458900000	206060000	171140000	104160000	147390000	1877600000	2	4	5	4	3	3	3	3	6	2	4	5	4	3	3	3	3	6	2	4	5
SMAC_06143.3_t1	SMAC_06143.3_t1	NaN	26.3063	26.6539	26.902	26.4789	26.4021	26.557	NaN	26.2765	5	4	7	8	5	4	2	4	39	79366000	158080000	296820000	201020000	75166000	70170000	24902000	38798000	944310000	5	5	7	7	4	4	2	4	8	5	5	7	7	4	4	2	4	8	5	5	7
SMAC_06590.3_t1	SMAC_06590.3_t1	NaN	26.3548	25.9508	25.9367	25.7267	26.2667	NaN	27.2528	26.7656	4	6	8	4	4	2	9	2	39	52816000	95671000	155880000	90383000	63016000	12033000	237860000	63790000	771450000	3	6	8	4	4	2	8	3	11	3	6	8	4	4	2	8	3	11	3	6	8
SMAC_12593.3_t1	SMAC_12593.3_t1	NaN	25.5493	26.4198	25.4144	NaN	26.1726	26.6154	27.2902	26.4837	5	3	3	1	4	7	11	5	39	57746000	54650000	72602000	18165000	59731000	112150000	210570000	85228000	670840000	5	3	4	1	4	7	9	5	13	5	3	4	1	4	7	9	5	13	5	3	4
SMAC_00193.3_t1	SMAC_00193.3_t1	NaN	26.317	26.1595	26.6046	26.9107	26.8054	26.2936	26.1655	26.6006	5	6	8	5	4	4	3	3	38	77859000	188290000	275800000	150270000	141610000	53663000	39175000	68284000	994960000	5	7	9	5	4	4	3	3	15	5	7	9	5	4	4	3	3	15	5	7	9
SMAC_00526.3_t1	SMAC_00526.3_t1	NaN	28.7243	28.7061	28.8149	29.0839	NaN	NaN	NaN	NaN	9	8	10	11	0	0	0	0	38	401110000	683390000	799940000	971760000	0	0	0	0	2856200000	6	6	7	7	1	0	0	1	8	6	6	7	7	1	0	0	1	8	6	6	7
SMAC_01258.3_t1	SMAC_01258.3_t1	NaN	NaN	25.2027	25.5363	25.6617	25.8103	25.7723	25.7523	25.199	1	4	8	5	10	3	4	3	38	22485000	50021000	103560000	64346000	99504000	51311000	38138000	31263000	460620000	2	5	8	5	10	3	4	3	14	2	5	8	5	10	3	4	3	14	2	5	8
SMAC_01267.3_t2;SMAC_01267.3_t1	SMAC_01267.3_t2;SMAC_01267.3_t1	NaN	26.8833	26.4155	26.3613	26.5309	26.3314	NaN	NaN	26.557	5	6	7	6	6	3	1	4	38	123620000	163690000	165000000	106280000	113470000	20394000	0	66503000	758960000	5	6	8	6	6	3	1	4	14	5	6	8	6	6	3	1	4	14	5	6	8
SMAC_03244.3_t1	SMAC_03244.3_t1	NaN	26.7959	26.9779	27.0767	27.2734	26.4677	NaN	NaN	26.5843	6	8	7	7	3	2	2	3	38	129330000	175670000	290500000	311610000	88626000	7689000	24416000	42219000	1070100000	6	8	8	7	3	2	2	3	11	6	8	8	7	3	2	2	3	11	6	8	8
SMAC_05066.3_t1	SMAC_05066.3_t1	88	28.9922	28.518	28.627	29.288	28.6789	29.1821	28.9183	28.6225	4	5	6	4	4	5	6	4	38	258520000	843250000	1103500000	802720000	538630000	408430000	737750000	291190000	4983900000	5	5	5	3	3	5	5	4	7	5	5	5	3	3	5	5	4	7	5	5	5
SMAC_06072.3_t1	SMAC_06072.3_t1	NaN	28.4942	28.5424	28.5554	28.5119	28.357	28.3145	28.2593	28.2921	5	5	6	4	5	5	4	4	38	441210000	639620000	801420000	541300000	319430000	304200000	346260000	223710000	3617200000	3	3	3	3	4	3	3	3	4	3	3	3	3	4	3	3	3	4	3	3	3
SMAC_06445.3_t1	SMAC_06445.3_t1	NaN	NaN	26.3792	26.7483	26.7615	26.6811	27.2695	26.642	27.5295	0	5	7	5	6	7	5	3	38	0	108120000	305820000	123830000	89222000	146010000	109060000	161220000	1043300000	0	5	7	4	6	6	5	4	7	0	5	7	4	6	6	5	4	7	0	5	7
SMAC_07452.3_t1	SMAC_07452.3_t1	NaN	27.5274	27.5862	27.2226	27.0305	NaN	NaN	NaN	NaN	8	10	14	5	0	0	1	0	38	117200000	430570000	355400000	134260000	0	0	24669000	0	1062100000	7	9	10	4	0	0	1	0	13	7	9	10	4	0	0	1	0	13	7	9	10
SMAC_08623.3_t1	SMAC_08623.3_t1	NaN	25.8995	NaN	NaN	NaN	25.6114	NaN	NaN	25.8512	5	4	8	9	4	3	2	3	38	88643000	76370000	195000000	75802000	54512000	52983000	30896000	29498000	603700000	5	5	8	8	4	4	2	3	15	5	5	8	8	4	4	2	3	15	5	5	8
SMAC_02595.3_t1	SMAC_02595.3_t1	NaN	26.1344	26.0021	26.5631	27.0031	NaN	NaN	NaN	26.2753	5	4	9	8	3	5	0	3	37	67029000	37394000	231370000	229840000	466760000	50475000	0	59872000	1142800000	4	3	6	7	3	5	0	3	12	4	3	6	7	3	5	0	3	12	4	3	6
SMAC_06549.3_t1	SMAC_06549.3_t1	NaN	27.6941	27.5646	28.0123	28.5926	28.3439	28.6597	28.0629	28.9345	4	3	5	6	7	5	3	4	37	200960000	270760000	609410000	507250000	390140000	466250000	268260000	370710000	3083700000	4	4	4	5	5	5	3	4	6	4	4	4	5	5	5	3	4	6	4	4	4
SMAC_06557.3_t1	SMAC_06557.3_t1	NaN	NaN	26.1844	26.6929	26.6106	26.3152	26.373	NaN	NaN	3	7	11	6	4	3	3	0	37	79630000	188420000	337220000	66611000	45182000	55649000	0	0	772720000	3	5	8	5	4	3	3	0	8	3	5	8	5	4	3	3	0	8	3	5	8
SMAC_06898.3_t1	SMAC_06898.3_t1	NaN	26.3044	26.0122	26.6664	27.1728	25.9863	26.4761	NaN	26.7958	5	6	4	7	4	5	2	4	37	70849000	116910000	180860000	338640000	45624000	82404000	0	61542000	896840000	5	6	4	7	4	4	2	4	7	5	6	4	7	4	4	2	4	7	5	6	4
SMAC_08139.3_t1	SMAC_08139.3_t1	NaN	26.1477	26.103	26.1595	26.3075	25.2149	26.4744	26.679	NaN	4	7	6	6	3	3	5	3	37	62969000	131750000	128870000	125080000	40491000	104560000	97644000	28734000	720090000	4	5	6	5	3	4	5	3	7	4	5	6	5	3	4	5	3	7	4	5	6
SMAC_00496.3_t1	SMAC_00496.3_t1	NaN	26.7802	26.775	27.1837	27.0287	NaN	NaN	NaN	27.0792	4	8	8	7	1	2	1	5	36	89364000	177450000	278410000	214300000	54648000	16244000	30175000	115320000	975910000	5	8	8	6	1	2	1	5	12	5	8	8	6	1	2	1	5	12	5	8	8
SMAC_01760.3_t1	SMAC_01760.3_t1	NaN	26.5832	27.2934	27.3598	27.0527	NaN	NaN	NaN	NaN	5	7	11	9	2	0	2	0	36	69665000	281400000	317440000	216700000	21444000	0	0	0	906650000	4	8	11	9	2	0	2	0	13	4	8	11	9	2	0	2	0	13	4	8	11
SMAC_01847.3_t1	SMAC_01847.3_t1	NaN	26.0423	25.809	26.1023	26.0177	25.6338	NaN	26.4541	25.6442	5	9	7	5	3	1	2	4	36	78253000	103890000	184010000	123490000	50096000	12717000	53627000	36105000	642190000	5	7	6	5	4	1	2	4	11	5	7	6	5	4	1	2	4	11	5	7	6
SMAC_02105.3_t1	SMAC_02105.3_t1	NaN	26.6241	26.8815	27.5881	28.3331	27.4408	27.4833	27.0144	27.4143	2	4	6	10	5	3	2	4	36	39273000	222600000	446370000	418570000	288950000	186690000	107910000	164870000	1875200000	2	5	5	8	4	3	2	4	9	2	5	5	8	4	3	2	4	9	2	5	5
SMAC_02562.3_t1	SMAC_02562.3_t1	NaN	28.8061	28.6605	28.7948	28.9362	28.7253	28.9964	28.7637	29.3039	4	5	5	5	5	4	4	4	36	428260000	526060000	767470000	854930000	568860000	532720000	531540000	474300000	4684100000	4	5	5	5	5	4	4	4	5	4	5	5	5	5	4	4	4	5	4	5	5
SMAC_03649.3_t1	SMAC_03649.3_t1	NaN	26.1528	26.3509	26.4963	26.8361	26.5506	NaN	NaN	NaN	5	6	7	7	6	2	0	3	36	25324000	144080000	285060000	217910000	75754000	29147000	0	12362000	789640000	4	5	8	6	5	2	0	3	12	4	5	8	6	5	2	0	3	12	4	5	8
SMAC_06449.3_t2;SMAC_06449.3_t1	SMAC_06449.3_t2;SMAC_06449.3_t1	NaN	27.0447	27.7275	27.355	27.3517	NaN	NaN	NaN	NaN	3	8	11	8	1	2	2	1	36	88773000	350640000	329490000	302000000	22014000	0	24000000	0	1116900000	3	7	8	7	1	2	2	1	12	3	7	8	7	1	2	2	1	12	3	7	8
SMAC_08873.3_t1	SMAC_08873.3_t1	NaN	26.3204	26.4833	26.5555	27.0802	26.4961	26.2365	25.9528	26.5043	3	4	6	6	4	5	3	5	36	67330000	146380000	231000000	197750000	96066000	90852000	50151000	74225000	953760000	3	4	6	5	4	4	3	3	10	3	4	6	5	4	4	3	3	10	3	4	6
SMAC_02491.3_t1	SMAC_02491.3_t1	NaN	27.8014	27.6967	27.5742	27.7444	27.8534	27.736	27.9832	27.5173	4	3	5	5	5	5	5	3	35	193800000	282390000	327360000	259190000	361070000	229620000	377780000	116350000	2147500000	4	3	4	5	4	4	4	2	6	4	3	4	5	4	4	4	2	6	4	3	4
SMAC_04007.3_t1	SMAC_04007.3_t1	NaN	27.3169	27.4051	27.8797	28.1667	27.4277	27.6308	26.882	27.1002	3	4	7	4	4	5	5	3	35	157410000	264480000	538440000	381510000	265680000	208930000	112520000	77477000	2006400000	3	4	5	3	4	4	4	3	5	3	4	5	3	4	4	4	3	5	3	4	5
SMAC_05782.3_t1	SMAC_05782.3_t1	NaN	NaN	25.7605	NaN	NaN	25.8528	25.9942	25.8163	25.4163	0	6	10	5	5	3	2	4	35	0	104190000	189560000	117630000	65461000	57198000	45232000	44615000	623880000	0	7	8	4	4	3	2	4	12	0	7	8	4	4	3	2	4	12	0	7	8
SMAC_08598.3_t1	SMAC_08598.3_t1	NaN	25.9225	25.4654	25.5296	25.76	NaN	25.8024	NaN	25.4815	3	3	7	10	3	3	3	3	35	41173000	47144000	166640000	121650000	46538000	39388000	0	22519000	485050000	3	2	7	9	3	3	3	3	11	3	2	7	9	3	3	3	3	11	3	2	7
SMAC_09972.3_t1;SMAC_08783.3_t1	SMAC_09972.3_t1	NaN	26.737	26.8359	26.831	27.1442	27.4565	27.2026	NaN	26.5139	4	4	6	5	7	4	2	3	35	90875000	153420000	164770000	209430000	301410000	156470000	39322000	64522000	1180200000	4	4	6	5	6	4	2	3	7	4	4	6	5	6	4	2	3	7	4	4	6
SMAC_00930.3_t1	SMAC_00930.3_t1	NaN	26.0592	26.4254	26.3344	26.4923	NaN	NaN	NaN	NaN	3	8	11	7	1	2	1	1	34	42542000	154620000	174470000	146490000	16947000	11424000	15965000	13865000	576320000	3	8	10	7	1	2	1	1	14	3	8	10	7	1	2	1	1	14	3	8	10
SMAC_01399.3_t1	SMAC_01399.3_t1	NaN	26.516	26.4334	26.5337	26.9337	NaN	NaN	NaN	27.2768	5	5	7	8	1	0	0	8	34	72001000	105620000	167650000	208840000	0	0	0	147880000	702000000	5	5	7	8	1	0	0	7	10	5	5	7	8	1	0	0	7	10	5	5	7
SMAC_01495.3_t1	SMAC_01495.3_t1	NaN	27.6621	27.563	26.8567	26.8927	26.612	26.7769	26.8727	NaN	8	6	5	3	3	3	4	2	34	273750000	307290000	177600000	188870000	91726000	78482000	144680000	32453000	1294800000	5	5	5	4	3	3	3	2	6	5	5	5	4	3	3	3	2	6	5	5	5
SMAC_03033.3_t1	SMAC_03033.3_t1	NaN	NaN	25.6708	25.485	25.8584	25.7812	25.8441	25.7456	25.7073	5	3	7	4	5	3	4	3	34	24215000	146430000	113260000	77755000	63172000	51190000	38030000	25473000	539520000	5	5	7	4	5	3	4	3	10	5	5	7	4	5	3	4	3	10	5	5	7
SMAC_04125.3_t1	SMAC_04125.3_t1	NaN	26.1656	26.1052	26.4615	26.5512	26.2084	26.3316	26.0186	26.313	4	6	7	7	3	2	2	3	34	35233000	152790000	259590000	234510000	101820000	42993000	39316000	33490000	899750000	4	6	8	8	4	4	4	4	10	3	5	7	7	3	3	3	3	9	3	5	7
SMAC_06633.3_t1	SMAC_06633.3_t1	NaN	27.7582	27.287	27.7731	27.7247	27.8622	28.34	27.8042	28.8152	3	3	3	3	4	6	6	6	34	129860000	202140000	330960000	281870000	307010000	402300000	311810000	374150000	2340100000	3	3	3	3	3	4	4	3	4	3	3	3	3	3	4	4	3	4	3	3	3
SMAC_09305.3_t1	SMAC_09305.3_t1	NaN	26.2801	NaN	26.7811	27.5266	26.5708	26.1551	NaN	26.5362	3	2	9	10	5	2	1	2	34	60736000	27898000	267840000	342360000	140090000	43849000	0	42711000	925480000	3	2	9	6	5	2	1	2	11	3	2	9	6	5	2	1	2	11	3	2	9
SMAC_12608.3_t1	SMAC_12608.3_t1	NaN	27.1288	26.6771	27.3252	27.3635	26.5995	NaN	NaN	NaN	3	5	12	8	3	1	1	1	34	105080000	148830000	318040000	265300000	165570000	39552000	48541000	51173000	1142100000	3	5	11	10	5	1	1	1	15	3	5	11	10	5	1	1	1	15	3	5	11
SMAC_00256.3_t1	SMAC_00256.3_t1	NaN	27.1903	NaN	27.6068	28.4697	27.3239	28.4026	27.2117	27.7287	4	3	6	6	5	4	4	1	33	133590000	76100000	439460000	613910000	145740000	375410000	124510000	156740000	2065500000	3	2	5	4	4	4	3	3	5	3	2	5	4	4	4	3	3	5	3	2	4
SMAC_01215.3_t1	SMAC_01215.3_t1	NaN	26.8934	26.5147	26.6709	27.5189	27.0272	27.1282	26.354	27.2663	4	6	6	4	4	3	3	3	33	105650000	119650000	228710000	246460000	231970000	127650000	88853000	115780000	1264700000	4	6	6	4	4	3	3	3	8	4	6	6	4	4	3	3	3	8	4	6	6
SMAC_01898.3_t1	SMAC_01898.3_t1	NaN	28.0595	27.6297	27.9568	28.19	27.9903	28.1977	27.8678	27.9964	3	5	6	6	3	5	2	3	33	228270000	301960000	389070000	612120000	260830000	344550000	187650000	255300000	2579800000	3	5	5	5	3	4	2	4	6	3	5	5	5	3	4	2	4	6	3	5	5
SMAC_01977.3_t1	SMAC_01977.3_t1	NaN	25.8638	25.8682	25.3569	25.4981	NaN	NaN	NaN	25.2483	6	7	6	7	3	1	1	2	33	70287000	91862000	74109000	87485000	11651000	4185000	2792500	16666000	359040000	5	6	6	5	3	1	1	2	8	5	6	6	5	3	1	1	2	8	5	6	6
SMAC_02193.3_t1	SMAC_02193.3_t1	NaN	28.5316	28.4039	28.3857	28.3351	27.9928	28.2276	28.1332	28.2942	2	5	6	4	4	3	6	3	33	262920000	622060000	744440000	528840000	372450000	264340000	352260000	203930000	3351200000	2	3	4	3	3	3	3	3	4	2	3	4	3	3	3	3	3	4	2	3	4
SMAC_03664.3_t1	SMAC_03664.3_t1	NaN	25.8745	26.0757	25.7919	26.0698	25.2997	NaN	25.6393	25.4525	4	5	6	6	3	2	3	4	33	97671000	114040000	121240000	80921000	34713000	44118000	30256000	35776000	558740000	4	4	6	5	3	2	3	4	7	4	4	6	5	3	2	3	4	7	4	4	6
SMAC_00501.3_t1	SMAC_00501.3_t1	NaN	26.3361	26.6958	27.0983	26.9225	27.1075	27.3814	NaN	NaN	3	3	4	9	3	6	3	1	32	72471000	118700000	229850000	327460000	137220000	183750000	72176000	26710000	1168300000	3	3	3	6	4	5	3	1	7	3	3	3	6	4	5	3	1	7	3	3	3
SMAC_02312.3_t1	SMAC_02312.3_t1	NaN	27.0418	27.4852	27.7312	27.7007	27.3275	27.1994	27.199	27.9443	5	5	4	5	4	4	3	2	32	129950000	293490000	474480000	280710000	264960000	170200000	167690000	118290000	1899800000	5	5	4	4	4	4	3	2	5	5	5	4	4	4	4	3	2	5	5	5	4
SMAC_04331.3_t1	SMAC_04331.3_t1	NaN	NaN	25.8315	25.7926	26.2032	NaN	25.8249	NaN	NaN	4	4	9	7	2	2	1	3	32	0	81489000	144010000	124780000	0	34104000	17419000	10445000	412240000	4	4	9	7	2	2	1	3	13	4	4	9	7	2	2	1	3	13	4	4	9
SMAC_04408.3_t1	SMAC_04408.3_t1	NaN	NaN	27.3711	27.6458	27.5501	27.3083	NaN	NaN	NaN	4	10	5	5	3	1	1	3	32	44063000	476580000	187580000	455290000	35370000	0	19823000	54821000	1273500000	4	7	5	6	2	1	1	2	12	4	7	5	6	2	1	1	2	12	4	7	5
SMAC_04615.3_t1	SMAC_04615.3_t1	NaN	NaN	25.9609	26.4191	26.3696	26.8424	26.8307	25.6291	26.4902	1	3	5	3	5	9	4	2	32	18781000	97850000	217870000	133360000	148630000	137780000	29447000	36199000	819910000	1	4	5	3	4	6	3	2	7	1	4	5	3	4	6	3	2	7	1	4	5
SMAC_04851.3_t1	SMAC_04851.3_t1	NaN	26.053	25.7704	26.0689	26.6151	26.3219	25.8584	NaN	NaN	3	2	6	7	7	4	1	2	32	47252000	57474000	140980000	183510000	128030000	47305000	0	21892000	626450000	3	2	7	7	6	4	1	2	11	3	2	7	7	6	4	1	2	11	3	2	7
SMAC_05990.3_t1	SMAC_05990.3_t1	NaN	27.4772	26.9518	26.7848	27.1015	NaN	26.1512	NaN	NaN	9	7	8	4	0	3	0	1	32	217460000	259800000	175590000	200750000	0	29248000	0	5880800	888740000	9	8	8	5	1	4	1	2	13	8	7	7	4	0	3	0	1	12	8	7	7
SMAC_06300.3_t1	SMAC_06300.3_t1	NaN	26.1813	26.2188	25.9658	26.4288	NaN	NaN	NaN	NaN	6	6	5	10	3	0	1	1	32	61778000	81075000	117900000	195100000	0	0	0	29170000	485030000	5	6	5	10	3	0	1	1	11	5	6	5	10	3	0	1	1	11	5	6	5
SMAC_07343.3_t1	SMAC_07343.3_t1	NaN	26.5856	26.4801	26.3857	26.9336	NaN	NaN	NaN	25.8449	4	6	8	9	0	2	1	2	32	61742000	113420000	229800000	270630000	13968000	22792000	0	19052000	731410000	4	6	7	10	1	2	1	2	13	4	6	7	10	1	2	1	2	13	4	6	7
SMAC_02780.3_t1	SMAC_02780.3_t1	NaN	26.2392	NaN	26.3605	26.9508	26.315	NaN	NaN	NaN	3	4	5	9	3	3	1	3	31	62186000	26761000	165450000	250110000	68764000	27331000	0	33394000	634000000	3	4	5	7	3	3	1	2	9	3	4	5	7	3	3	1	2	9	3	4	5
SMAC_04661.3_t1	SMAC_04661.3_t1	233	26.5866	25.9857	25.791	25.978	25.8266	25.5007	26.8608	25.5276	5	2	5	5	3	4	5	2	31	122470000	75543000	76649000	136070000	70669000	56679000	139310000	9113800	686510000	5	3	3	5	3	4	6	3	7	5	3	3	5	3	4	6	3	7	5	3	3
SMAC_07082.3_t1	SMAC_07082.3_t1	NaN	26.519	26.5915	NaN	26.3946	NaN	25.792	NaN	25.9937	6	4	7	4	3	3	1	3	31	145740000	114460000	86856000	150340000	81604000	38877000	0	35920000	653800000	5	4	6	4	3	3	1	3	9	5	4	6	4	3	3	1	3	9	5	4	6
SMAC_07281.3_t1	SMAC_07281.3_t1	NaN	25.7987	26.1504	25.6525	25.7367	NaN	NaN	NaN	NaN	7	10	5	6	1	1	1	0	31	57513000	142540000	80230000	69044000	0	0	15248000	0	364580000	6	9	5	6	1	1	2	0	13	6	9	5	6	1	1	2	0	13	6	9	5
SMAC_07972.3_t1	SMAC_07972.3_t1	NaN	25.7487	NaN	26.2906	25.6171	NaN	NaN	NaN	25.7552	3	3	11	8	1	2	1	2	31	34124000	18709000	218370000	78626000	0	14141000	16802000	26653000	407430000	4	3	10	7	1	2	1	2	14	4	3	10	7	1	2	1	2	14	4	3	10
SMAC_00646.3_t1	SMAC_00646.3_t1	NaN	26.696	26.3546	26.7575	26.6854	NaN	NaN	NaN	NaN	4	5	6	7	2	4	1	1	30	69799000	123070000	228840000	206010000	21939000	14927000	15780000	17040000	697400000	4	4	5	7	2	3	2	1	8	4	4	5	7	2	3	2	1	8	4	4	5
SMAC_01165.3_t1	SMAC_01165.3_t1	NaN	26.001	26.1775	26.3502	26.4604	NaN	25.6691	NaN	26.0311	3	5	6	5	2	2	3	4	30	43747000	140360000	181350000	117950000	6029500	46821000	3730500	55592000	595580000	3	4	5	4	2	3	3	4	7	3	4	5	4	2	3	3	4	7	3	4	5
SMAC_01428.3_t1	SMAC_01428.3_t1	NaN	NaN	NaN	25.4302	26.1313	25.3474	NaN	NaN	NaN	3	2	7	7	5	2	1	3	30	0	26325000	63545000	142720000	37422000	33351000	0	36928000	340290000	3	2	6	7	5	2	1	3	12	3	2	6	7	5	2	1	3	12	3	2	6
SMAC_01609.3_t1	SMAC_01609.3_t1	NaN	NaN	26.8717	27.3661	NaN	27.4657	27.2952	26.911	27.4751	1	4	6	4	5	3	3	4	30	58375000	191440000	365440000	145700000	227090000	120930000	95567000	157220000	1361800000	1	4	6	4	5	3	3	4	7	1	4	6	4	5	3	3	4	7	1	4	6
SMAC_02792.3_t1	SMAC_02792.3_t1	NaN	25.8661	25.8843	26.0265	26.2678	NaN	26.1372	25.8341	26.5678	3	6	5	4	3	3	3	3	30	59960000	143510000	93408000	118170000	0	77389000	45577000	69009000	607020000	3	7	5	5	3	3	2	4	11	3	7	5	5	3	3	2	4	11	3	7	5
SMAC_02879.3_t1	SMAC_02879.3_t1	NaN	27.1945	27.0309	27.4496	27.5442	27.4751	27.9572	27.3991	27.9951	3	4	6	3	3	3	4	4	30	180290000	184410000	456700000	423050000	165310000	169770000	44399000	262660000	1886600000	3	4	4	4	3	3	3	4	4	3	4	4	4	3	3	3	4	4	3	4	4
SMAC_05175.3_t1	SMAC_05175.3_t1	NaN	25.6418	25.7076	26.0611	26.3695	25.447	25.2692	25.0982	25.345	2	4	7	5	3	2	4	3	30	33238000	84281000	178850000	151210000	54091000	27979000	17893000	34157000	581700000	2	4	6	5	4	2	4	3	6	2	4	6	5	4	2	4	3	6	2	4	6
SMAC_05595.3_t2;SMAC_05595.3_t1	SMAC_05595.3_t2;SMAC_05595.3_t1	NaN	NaN	NaN	NaN	NaN	27.263	27.701	28.1403	NaN	1	3	1	1	6	7	5	6	30	13930000	0	16456000	0	249590000	275300000	176400000	29040000	760720000	1	3	1	1	7	7	5	5	9	1	3	1	1	7	7	5	5	9	1	3	1
SMAC_05794.3_t2;SMAC_05794.3_t1	SMAC_05794.3_t2;SMAC_05794.3_t1	NaN	NaN	25.7232	25.9523	26.7925	NaN	25.8766	NaN	NaN	1	4	6	10	2	5	1	1	30	27672000	51592000	163220000	186730000	0	44561000	0	0	473770000	1	4	7	9	1	4	1	1	16	1	4	7	9	1	4	1	1	16	1	4	7
SMAC_06606.3_t1	SMAC_06606.3_t1	NaN	NaN	27.0607	NaN	26.9784	26.9595	26.7769	NaN	26.9039	4	4	4	8	4	2	2	2	30	46924000	171790000	152060000	353130000	148560000	85482000	26500000	74782000	1059200000	4	3	4	7	3	2	2	2	9	4	3	4	7	3	2	2	2	9	4	3	4
SMAC_00134.3_t1	SMAC_00134.3_t1	NaN	NaN	26.5651	26.56	25.824	NaN	NaN	NaN	NaN	4	6	7	4	5	1	0	2	29	12446000	161080000	187680000	69431000	27759000	0	0	47616000	506010000	3	7	5	5	5	1	0	2	9	3	7	5	5	5	1	0	2	9	3	7	5
SMAC_01090.3_t1	SMAC_01090.3_t1	NaN	26.4226	26.1834	26.6251	27.2689	NaN	NaN	NaN	NaN	4	4	6	6	3	2	1	3	29	69722000	102470000	236030000	243840000	38919000	17634000	0	20937000	729560000	3	3	5	5	2	2	1	3	8	3	3	5	5	2	2	1	3	8	3	3	5
SMAC_02131.3_t1	SMAC_02131.3_t1	NaN	28.5263	28.4256	28.5843	28.6896	28.5556	NaN	28.1748	28.721	2	3	6	5	3	1	3	6	29	374760000	577920000	706360000	664190000	458350000	0	327060000	336230000	3444900000	2	3	3	4	2	1	2	4	4	2	3	3	4	2	1	2	4	4	2	3	3
SMAC_02218.3_t1	SMAC_02218.3_t1	NaN	NaN	25.8904	25.7509	26.2856	25.9377	NaN	26.1214	26.1899	0	4	4	6	6	5	2	2	29	0	71906000	83259000	204610000	52903000	19522000	51881000	68234000	552310000	0	4	4	7	6	4	2	3	9	0	4	4	7	6	4	2	3	9	0	4	4
SMAC_02337.3_t1	SMAC_02337.3_t1	NaN	NaN	NaN	26.5289	27.2931	NaN	NaN	NaN	NaN	1	5	7	7	3	3	1	2	29	0	33096000	239350000	189800000	51052000	11117000	9990800	49582000	583990000	1	4	8	7	3	3	1	3	13	1	4	8	7	3	3	1	3	13	1	4	8
SMAC_04785.3_t1	SMAC_04785.3_t1	NaN	25.7182	NaN	26.001	26.5323	26.3079	26.4755	NaN	26.1388	3	1	7	6	5	1	2	4	29	39166000	24240000	169250000	164620000	128500000	58694000	23206000	48860000	656540000	3	2	5	5	5	2	3	4	7	3	2	5	5	5	2	3	4	7	3	2	5
SMAC_04852.3_t1	SMAC_04852.3_t1	NaN	25.6377	NaN	25.9632	26.7853	26.3824	26.4101	25.5144	26.7234	2	1	4	3	4	6	2	7	29	22591000	6425100	81261000	135260000	144430000	99445000	29204000	113190000	631810000	2	1	3	3	4	4	2	5	6	2	1	3	3	4	4	2	5	6	2	1	3
SMAC_06155.3_t1	SMAC_06155.3_t1	NaN	NaN	NaN	26.6402	NaN	NaN	NaN	NaN	NaN	5	5	8	6	1	2	0	2	29	56307000	79775000	183340000	40180000	12635000	33126000	0	0	405370000	5	5	9	6	1	1	0	1	12	5	5	9	6	1	1	0	1	12	4	4	8
SMAC_06351.3_t1	SMAC_06351.3_t1	NaN	26.5228	25.9934	26.4504	27.3748	NaN	NaN	NaN	26.7273	4	2	6	9	2	2	1	3	29	89347000	64645000	182220000	352310000	24382000	10072000	0	53834000	776810000	4	2	5	8	2	2	1	3	9	4	2	5	8	2	2	1	3	9	4	2	5
SMAC_06675.3_t1	SMAC_06675.3_t1	NaN	24.5204	24.9298	24.3558	24.4457	NaN	NaN	NaN	NaN	7	4	4	6	3	1	1	3	29	25208000	47281000	32978000	38841000	9148600	0	0	18800000	172260000	6	4	4	6	3	1	1	3	8	6	4	4	6	3	1	1	3	8	6	4	4
SMAC_09127.3_t1	SMAC_09127.3_t1	NaN	26.3536	26.222	26.8081	26.6634	25.7818	NaN	NaN	25.9481	3	4	9	4	3	1	2	3	29	83510000	107590000	302290000	157530000	49151000	21709000	0	29073000	750850000	4	4	9	5	5	2	3	3	10	4	3	8	4	4	1	2	3	9	4	3	8
SMAC_00808.3_t1	SMAC_00808.3_t1	NaN	27.1796	26.8525	27.3178	27.6971	26.8109	26.953	26.7135	27.0721	2	5	5	4	3	4	2	3	28	104170000	215220000	393160000	381480000	96234000	108620000	111010000	98903000	1508800000	2	4	5	4	3	4	3	3	6	2	4	5	4	3	4	3	3	6	2	4	5
SMAC_01166.3_t1	SMAC_01166.3_t1	NaN	26.4926	NaN	26.9634	26.8603	NaN	NaN	NaN	26.5767	3	2	8	7	2	1	1	4	28	65431000	73683000	290350000	209520000	0	15468000	0	57755000	712210000	3	3	6	6	2	1	1	4	8	3	3	6	6	2	1	1	4	8	3	3	6
SMAC_02248.3_t1	SMAC_02248.3_t1	NaN	27.3367	27.8048	27.0226	26.8503	NaN	NaN	26.6667	26.4323	3	6	6	3	2	3	2	3	28	168460000	489900000	292680000	180050000	27580000	34253000	49316000	29020000	1271300000	3	5	5	2	3	3	3	3	6	3	5	5	2	3	3	3	3	6	3	5	5
SMAC_02588.3_t1	SMAC_02588.3_t1	NaN	26.2279	26.1523	26.3955	26.5878	NaN	NaN	NaN	26.3581	4	5	8	6	2	1	0	2	28	79874000	152010000	190200000	129220000	35105000	21480000	0	41241000	649130000	4	5	8	6	2	1	0	3	11	4	5	8	6	2	1	0	3	11	4	5	8
SMAC_03013.3_t1	SMAC_03013.3_t1	NaN	26.0418	NaN	25.3127	25.7977	NaN	NaN	26.0759	25.9907	5	3	4	6	1	3	3	3	28	56614000	26156000	75806000	147810000	37441000	22762000	60378000	39082000	466050000	5	2	4	6	1	2	2	3	7	5	2	4	6	1	2	2	3	7	5	2	4
SMAC_03928.3_t1;SMAC_08470.3_t1	SMAC_03928.3_t1	NaN	25.9134	25.7219	26.0327	26.6827	25.9862	26.4208	NaN	26.4049	3	3	5	6	3	3	1	4	28	43000000	72055000	97335000	250360000	59596000	101630000	36952000	50791000	711720000	3	3	4	5	3	3	1	4	6	3	3	4	5	3	3	1	4	6	3	3	4
SMAC_05564.3_t1	SMAC_05564.3_t1	NaN	NaN	26.0281	26.2516	26.2588	NaN	NaN	NaN	NaN	4	3	9	6	2	1	2	1	28	36068000	91683000	207410000	76959000	33387000	0	0	13127000	458630000	3	3	7	6	2	1	2	1	8	3	3	7	6	2	1	2	1	8	3	3	7
SMAC_08294.3_t1;SMAC_08294.3_t2	SMAC_08294.3_t1;SMAC_08294.3_t2	NaN	NaN	NaN	26.187	26.7887	NaN	NaN	NaN	NaN	3	3	9	8	2	1	2	0	28	12015000	13029000	91974000	212820000	0	0	0	0	329830000	3	3	6	7	2	1	2	0	8	3	3	6	7	2	1	2	0	8	3	3	6
SMAC_12701.3_t1	SMAC_12701.3_t1	NaN	27.13	NaN	26.7676	27.2948	NaN	26.7688	NaN	NaN	7	4	7	5	1	2	1	1	28	134150000	116100000	210040000	280450000	0	93098000	0	0	833840000	6	3	5	6	1	2	1	1	6	6	3	5	6	1	2	1	1	6	6	3	5
SMAC_12757.3_t1;SMAC_12757.3_t2	SMAC_12757.3_t1;SMAC_12757.3_t2	NaN	27.241	27.9777	28.4103	27.6199	28.2879	27.6268	27.1822	27.5611	6	3	3	8	2	2	2	2	28	249400000	328110000	533280000	593290000	319290000	160090000	136650000	130640000	2450800000	3	3	3	3	2	2	2	2	4	3	3	3	3	2	2	2	2	4	3	3	3
SMAC_00630.3_t1	SMAC_00630.3_t1	NaN	26.5588	26.5855	26.8845	NaN	NaN	NaN	NaN	26.7446	2	4	6	6	2	1	2	4	27	71100000	160390000	292010000	60675000	8781700	0	0	69018000	661980000	2	4	6	6	2	1	2	3	8	2	4	6	6	2	1	2	3	8	2	4	6
SMAC_00919.3_t1	SMAC_00919.3_t1	NaN	26.5022	26.6734	26.4972	27.0258	NaN	NaN	NaN	27.0124	5	4	4	7	2	1	1	3	27	74441000	195910000	176650000	280240000	43917000	0	0	86442000	857600000	4	3	4	7	2	1	1	3	10	4	3	4	7	2	1	1	3	10	4	3	4
SMAC_02340.3_t1	SMAC_02340.3_t1	NaN	NaN	25.6173	NaN	26.3605	NaN	NaN	NaN	NaN	5	3	6	5	5	1	0	2	27	49151000	65034000	140100000	144960000	48603000	0	0	0	447840000	5	3	5	6	6	1	0	2	11	5	3	5	6	6	1	0	2	11	5	3	5
SMAC_02441.3_t1	SMAC_02441.3_t1	NaN	25.7654	25.5898	25.7897	25.6311	25.225	25.6116	NaN	NaN	4	4	7	6	3	2	1	0	27	66861000	84357000	109680000	77518000	49709000	28358000	23966000	0	440450000	4	3	5	4	3	2	1	0	7	4	3	5	4	3	2	1	0	7	4	3	5
SMAC_03786.3_t1	SMAC_03786.3_t1	NaN	26.0861	25.9621	25.6331	25.8864	25.5465	25.431	25.3836	25.5228	2	4	5	4	3	4	2	3	27	48071000	116470000	152690000	145720000	33144000	39401000	28425000	24043000	587970000	2	4	5	4	3	4	2	3	6	2	4	5	4	3	4	2	3	6	2	4	5
SMAC_04303.3_t1	SMAC_04303.3_t1	NaN	NaN	NaN	25.218	25.716	25.3759	NaN	NaN	25.6167	1	3	7	7	5	1	1	2	27	0	6174800	78807000	127700000	15993000	0	12073000	34503000	275250000	1	3	7	6	3	1	2	3	7	1	3	7	6	3	1	2	3	7	1	3	7
SMAC_04580.3_t1	SMAC_04580.3_t1	NaN	26.175	27.4341	27.111	26.7792	27.1498	27.7125	27.579	28.1856	2	3	5	6	2	3	2	4	27	74262000	232840000	250250000	211840000	167060000	248560000	256040000	182370000	1623200000	2	2	2	2	2	2	2	2	2	2	2	2	2	2	2	2	2	2	2	2	2
SMAC_05582.3_t1	SMAC_05582.3_t1	NaN	NaN	NaN	25.9406	26.4832	27.0739	27.8532	NaN	27.0695	0	2	4	2	4	7	2	6	27	0	0	104510000	123630000	201630000	185850000	27673000	124940000	768230000	0	2	4	3	4	5	2	6	8	0	2	4	3	4	5	2	6	8	0	2	4
SMAC_06242.3_t1	SMAC_06242.3_t1	NaN	NaN	NaN	26.0803	26.6232	25.517	NaN	NaN	NaN	3	3	6	8	3	2	1	1	27	83089000	29477000	127220000	182930000	35245000	0	0	30839000	488800000	4	3	7	8	3	2	1	2	14	4	3	7	8	3	2	1	2	14	4	3	7
SMAC_07163.3_t1	SMAC_07163.3_t1	NaN	NaN	NaN	NaN	26.285	NaN	NaN	NaN	NaN	3	3	5	7	4	2	1	2	27	17662000	49183000	76381000	124420000	40060000	11537000	0	19749000	338990000	3	3	5	7	4	2	1	2	11	3	3	5	7	4	2	1	2	11	3	3	5
SMAC_00067.3_t1	SMAC_00067.3_t1	NaN	25.9722	26.0857	26.5139	NaN	26.0305	NaN	NaN	26.2283	4	5	5	5	3	2	0	2	26	62142000	131620000	219690000	142170000	56364000	17423000	0	43882000	673290000	4	5	5	5	2	2	0	2	9	4	5	5	5	2	2	0	2	9	4	5	5
SMAC_01042.3_t1	SMAC_01042.3_t1	NaN	NaN	26.3028	26.6594	26.3959	NaN	25.481	NaN	25.784	0	2	9	5	2	4	1	3	26	0	128380000	268220000	119250000	23673000	27468000	0	26968000	593970000	0	3	7	5	2	4	1	3	9	0	3	7	5	2	4	1	3	9	0	3	7
SMAC_01605.3_t1	SMAC_01605.3_t1	NaN	NaN	25.6983	26.0156	25.8963	26.372	26.2455	25.8124	25.7925	0	4	2	1	5	7	2	5	26	17251000	65513000	103640000	54025000	152190000	82210000	65627000	38367000	578820000	1	4	2	2	5	5	2	5	7	1	4	2	2	5	5	2	5	7	1	4	2
SMAC_01613.3_t1	SMAC_01613.3_t1	NaN	NaN	26.9525	27.5073	NaN	NaN	NaN	NaN	27.7791	3	4	3	7	4	2	1	2	26	76220000	198760000	329810000	68331000	148470000	74949000	81393000	171820000	1149700000	3	4	3	6	4	2	1	3	7	3	4	3	6	4	2	1	3	7	3	4	3
SMAC_01930.3_t1	SMAC_01930.3_t1	NaN	25.8642	25.6274	25.4931	25.3596	24.7383	24.9945	NaN	25.4184	3	6	5	4	2	3	1	2	26	60563000	95598000	124110000	76658000	14277000	32137000	7174600	13490000	424010000	3	5	5	4	2	3	1	2	8	3	5	5	4	2	3	1	2	8	3	5	5
SMAC_03227.3_t1	SMAC_03227.3_t1	NaN	25.9801	26.0052	26.2477	26.4927	NaN	NaN	NaN	NaN	3	8	6	6	1	1	0	1	26	12784000	168190000	164600000	139090000	0	19983000	0	21219000	525860000	2	8	6	4	1	1	0	1	8	2	8	6	4	1	1	0	1	8	2	8	6
SMAC_03700.3_t1	SMAC_03700.3_t1	NaN	NaN	24.5471	26.197	26.4516	25.038	NaN	NaN	NaN	0	3	9	9	2	2	0	1	26	0	20948000	142860000	163600000	29846000	0	0	12104000	369360000	1	4	10	10	4	3	1	2	11	0	3	9	9	3	2	0	1	10	0	3	9
SMAC_04539.3_t1	SMAC_04539.3_t1	NaN	25.6376	25.9371	25.7981	NaN	25.0881	25.2135	NaN	NaN	3	6	7	2	3	2	3	0	26	62891000	100050000	124300000	46346000	29021000	23842000	15833000	0	402280000	3	5	5	2	3	2	3	0	6	3	5	5	2	3	2	3	0	6	3	5	5
SMAC_05393.3_t1	SMAC_05393.3_t1	NaN	27.2377	26.9779	27.5831	28.1622	27.6544	27.9758	27.4626	28.2315	3	4	3	2	4	4	3	3	26	164270000	273600000	376990000	289670000	387220000	286000000	280530000	88227000	2146500000	3	4	3	2	4	3	3	2	4	3	4	3	2	4	3	3	2	4	3	4	3
SMAC_05454.3_t1	SMAC_05454.3_t1	NaN	NaN	26.196	26.0496	26.5229	26.2942	NaN	NaN	NaN	2	5	7	8	3	1	0	0	26	16123000	136510000	164030000	173540000	34015000	0	0	0	524220000	2	5	7	7	3	1	0	0	12	2	5	7	7	3	1	0	0	12	2	5	7
SMAC_05583.3_t1	SMAC_05583.3_t1	NaN	26.4359	26.2687	26.2554	NaN	NaN	25.7045	NaN	NaN	6	3	6	3	2	2	2	2	26	110320000	89267000	183230000	59057000	13771000	30549000	21730000	12463000	520390000	5	3	5	3	2	2	2	1	7	5	3	5	3	2	2	2	1	7	5	3	5
SMAC_07196.3_t1	SMAC_07196.3_t1	NaN	25.7525	NaN	25.2671	25.7245	NaN	NaN	25.3642	25.539	4	5	5	5	1	2	2	2	26	44882000	26395000	70934000	139350000	0	0	37164000	24033000	342760000	3	3	4	6	1	2	2	2	7	3	3	4	6	1	2	2	2	7	3	3	4
SMAC_12708.3_t1;SMAC_00950.3_t1	SMAC_12708.3_t1	NaN	26.4425	26.3725	26.6399	26.5573	26.5554	27.1944	26.6294	NaN	3	2	4	5	3	4	3	2	26	91834000	108120000	205160000	212610000	116450000	115960000	114920000	17958000	983010000	3	2	4	3	3	4	3	2	6	3	2	4	3	3	4	3	2	6	3	2	4
SMAC_03614.3_t1	SMAC_03614.3_t1	NaN	26.6016	26.9861	26.9785	NaN	27.1417	27.09	26.7533	26.9244	4	2	5	2	4	3	2	3	25	82149000	178230000	212720000	0	249030000	123800000	111660000	103110000	1060700000	3	3	4	2	5	2	2	3	7	3	3	4	2	5	2	2	3	7	3	3	4
SMAC_03949.3_t1	SMAC_03949.3_t1	NaN	26.4418	26.3003	26.4223	26.3841	NaN	NaN	NaN	NaN	4	5	8	5	1	1	0	1	25	76599000	141990000	203500000	100620000	0	20354000	0	0	543060000	4	6	8	5	1	1	0	1	8	4	6	8	5	1	1	0	1	8	4	6	8
SMAC_04605.3_t1	SMAC_04605.3_t1	NaN	27.142	26.6628	26.9706	27.7068	27.3475	27.3309	26.8258	27.5366	2	5	3	3	3	2	3	4	25	115540000	206660000	285050000	246340000	226560000	73480000	147190000	203000000	1503800000	2	3	3	3	2	2	2	4	5	2	3	3	3	2	2	2	4	5	2	3	3
SMAC_04833.3_t1	SMAC_04833.3_t1	NaN	NaN	25.8593	26.056	26.0157	25.8655	NaN	NaN	26.3348	1	4	5	9	2	1	0	3	25	0	68621000	194740000	104090000	60420000	25404000	15019000	51123000	519410000	1	2	7	5	2	1	1	2	8	1	2	7	5	2	1	1	2	8	1	2	7
SMAC_05515.3_t1	SMAC_05515.3_t1	NaN	NaN	26.6644	NaN	26.3705	NaN	26.7636	26.1045	26.4232	1	4	3	5	3	4	2	3	25	27492000	184860000	88551000	173720000	26520000	116700000	65027000	56316000	739190000	1	2	2	2	2	2	2	2	2	1	2	2	2	2	2	2	2	2	1	2	2
SMAC_06020.3_t1	SMAC_06020.3_t1	NaN	25.072	26.0808	25.6948	NaN	NaN	25.1131	25.1643	NaN	1	8	4	4	2	2	2	2	25	24059000	176390000	83273000	53374000	8207600	22177000	25394000	11130000	404010000	2	8	5	4	2	2	2	2	9	2	8	5	4	2	2	2	2	9	2	8	5
SMAC_06299.3_t1	SMAC_06299.3_t1	NaN	NaN	NaN	25.317	26.1611	25.5968	25.444	NaN	NaN	2	3	5	6	3	1	0	5	25	14957000	0	46151000	170850000	43999000	34512000	0	13486000	323950000	2	3	5	6	3	2	0	4	8	2	3	5	6	3	2	0	4	8	2	3	5
SMAC_08457.3_t1	SMAC_08457.3_t1	NaN	26.0216	26.0572	25.9093	25.8786	25.674	NaN	25.8508	NaN	4	4	6	3	3	1	3	1	25	65275000	128200000	152780000	77845000	37890000	16026000	61914000	11205000	551130000	4	5	6	3	3	1	3	1	7	4	5	6	3	3	1	3	1	7	4	5	6
SMAC_00137.3_t1	SMAC_00137.3_t1	142	25.9419	NaN	25.8781	NaN	26.9289	27.0742	26.7221	26.4691	3	1	3	1	3	4	6	3	24	54642000	22260000	58955000	20123000	126030000	142890000	150700000	79358000	654960000	3	1	3	1	4	5	7	4	8	3	1	3	1	4	5	7	4	8	3	1	3
SMAC_01302.3_t1	SMAC_01302.3_t1	NaN	NaN	27.0578	26.8488	NaN	25.1024	27.9208	25.2392	27.5919	2	4	5	3	2	3	2	3	24	38738000	188170000	451690000	20124000	35935000	199880000	39817000	135080000	1109400000	1	1	3	1	1	1	1	1	3	1	1	3	1	1	1	1	1	3	1	1	3
SMAC_01370.3_t1	SMAC_01370.3_t1	NaN	NaN	NaN	25.6325	25.9985	25.7376	NaN	NaN	25.7296	2	2	3	4	4	3	2	4	24	0	0	101710000	118270000	49770000	30623000	32390000	39166000	371930000	2	2	3	3	4	3	2	4	4	2	2	3	3	4	3	2	4	4	2	2	3
SMAC_02237.3_t1	SMAC_02237.3_t1	NaN	26.2754	25.3567	24.568	25.091	NaN	NaN	26.116	25.6016	6	4	2	4	1	2	3	2	24	91042000	73102000	41664000	55987000	30758000	24652000	68580000	33234000	419020000	5	3	2	3	1	2	3	2	5	5	3	2	3	1	2	3	2	5	5	3	2
SMAC_03750.3_t1	SMAC_03750.3_t1	NaN	26.6701	26.8283	26.2962	25.9398	26.2596	NaN	25.8781	NaN	5	6	4	3	3	1	2	0	24	120010000	202390000	139010000	94945000	62174000	27965000	73918000	0	720410000	4	6	3	3	3	1	3	0	7	4	6	3	3	3	1	3	0	7	4	6	3
SMAC_03939.3_t2;SMAC_03939.3_t1	SMAC_03939.3_t2;SMAC_03939.3_t1	NaN	25.9002	NaN	26.3651	26.4625	NaN	NaN	NaN	NaN	3	4	8	6	1	1	0	1	24	23609000	67785000	195580000	161820000	34642000	26706000	0	0	510140000	3	4	6	6	1	1	0	1	9	3	4	6	6	1	1	0	1	9	3	4	6
SMAC_05023.3_t1	SMAC_05023.3_t1	NaN	26.8749	NaN	26.6834	27.0375	NaN	26.4256	NaN	26.932	4	0	3	5	3	3	2	4	24	142790000	47031000	112660000	227880000	56467000	74815000	28029000	109070000	798750000	4	1	3	5	3	3	2	4	7	4	1	3	5	3	3	2	4	7	4	1	3
SMAC_05520.3_t1	SMAC_05520.3_t1	NaN	26.1593	26.5204	26.6278	27.5035	NaN	26.5583	NaN	NaN	4	3	3	6	2	4	2	0	24	76476000	104640000	145600000	311980000	31167000	120020000	48048000	0	837930000	3	2	4	3	2	3	1	0	4	3	2	3	3	2	3	1	0	3	3	2	3
SMAC_07294.3_t1	SMAC_07294.3_t1	NaN	NaN	NaN	NaN	24.7413	NaN	NaN	NaN	NaN	2	5	5	2	2	2	3	3	24	21690000	30668000	54803000	42674000	28234000	28960000	66679000	25606000	299310000	2	5	5	2	2	2	3	3	8	2	5	5	2	2	2	3	3	8	2	5	5
SMAC_08885.3_t1	SMAC_08885.3_t1	NaN	27.7861	27.6298	28.0169	28.4087	27.6045	27.6918	27.3861	NaN	4	4	3	3	3	3	3	1	24	295770000	380310000	260210000	450490000	281690000	225740000	205850000	73725000	2173800000	3	3	3	2	2	2	2	1	4	3	3	3	2	2	2	2	1	4	3	3	3
SMAC_00817.3_t1	SMAC_00817.3_t1	NaN	25.752	25.0675	24.9702	25.0247	NaN	NaN	26.091	NaN	4	3	4	4	2	2	4	0	23	51855000	32528000	72949000	47584000	0	33937000	90123000	0	328980000	4	2	3	4	2	2	4	0	7	4	2	3	4	2	2	4	0	7	4	2	3
SMAC_01203.3_t2;SMAC_01203.3_t1	SMAC_01203.3_t2;SMAC_01203.3_t1	NaN	NaN	26.3832	26.0624	26.6288	NaN	26.0901	NaN	26.3135	1	3	7	6	2	1	0	3	23	17537000	101060000	206680000	219640000	0	32819000	0	38462000	616190000	2	3	6	5	2	3	0	3	8	2	3	6	5	2	3	0	3	8	2	3	6
SMAC_02203.3_t1;SMAC_02203.3_t2	SMAC_02203.3_t1;SMAC_02203.3_t2	NaN	NaN	NaN	NaN	NaN	26.2486	25.5221	25.4677	NaN	2	2	8	2	4	2	2	1	23	0	33830000	174540000	0	101210000	44372000	43846000	18021000	415810000	2	2	6	2	4	2	2	1	8	2	2	6	2	4	2	2	1	8	2	2	6
SMAC_02880.3_t1	SMAC_02880.3_t1	NaN	26.2789	NaN	26.673	27.2729	26.7912	26.8286	26.3602	26.7352	2	1	4	4	3	3	3	3	23	71241000	52117000	197830000	240740000	140870000	125770000	91176000	79520000	999260000	2	1	4	4	3	4	3	3	5	2	1	4	4	3	4	3	3	5	2	1	4
SMAC_02980.3_t1	SMAC_02980.3_t1	NaN	NaN	25.8773	25.4832	NaN	NaN	NaN	NaN	NaN	3	7	2	2	1	3	3	2	23	0	107720000	67265000	39192000	0	23177000	24789000	12894000	275040000	3	7	2	2	1	3	3	2	11	3	7	2	2	1	3	3	2	11	3	7	2
SMAC_04581.3_t1	SMAC_04581.3_t1	NaN	26.296	25.6424	NaN	NaN	NaN	NaN	25.7585	NaN	3	5	4	3	2	1	2	3	23	74502000	130000000	13620000	44347000	23925000	16290000	34613000	10004000	347310000	3	6	4	3	2	1	2	2	8	3	6	4	3	2	1	2	2	8	3	6	4
SMAC_05105.3_t1	SMAC_05105.3_t1	NaN	25.9552	NaN	26.5021	27.6755	26.155	NaN	NaN	NaN	2	0	5	8	4	3	0	1	23	53038000	0	173830000	341550000	86536000	17773000	0	9611000	682340000	2	0	5	8	4	3	0	1	9	2	0	5	8	4	3	0	1	9	2	0	5
SMAC_05150.3_t1	SMAC_05150.3_t1	NaN	25.9316	25.8814	25.7716	25.7997	26.0504	NaN	NaN	NaN	4	3	7	5	2	1	0	1	23	70184000	79182000	134640000	102920000	53456000	14184000	0	9970300	464540000	4	3	7	4	2	1	0	1	7	4	3	7	4	2	1	0	1	7	4	3	7
SMAC_05656.3_t1	SMAC_05656.3_t1	NaN	NaN	NaN	25.6018	25.6359	NaN	NaN	NaN	NaN	1	1	5	4	5	1	1	5	23	20415000	6842900	58217000	106290000	97398000	30507000	0	38300000	357970000	1	1	5	4	4	2	1	3	8	1	1	5	4	4	2	1	3	8	1	1	5
SMAC_05896.3_t1	SMAC_05896.3_t1	NaN	NaN	NaN	NaN	NaN	26.126	26.7257	27.2861	26.0494	1	1	0	0	3	6	10	2	23	9604800	17202000	0	0	57717000	127810000	197230000	33023000	442590000	1	1	0	0	3	6	8	2	9	1	1	0	0	3	6	8	2	9	1	1	0
SMAC_06043.3_t1	SMAC_06043.3_t1	NaN	26.1072	26.1531	NaN	NaN	25.6587	26.0849	NaN	26.2159	4	5	4	2	1	2	2	3	23	68827000	152580000	82633000	55162000	83009000	55985000	0	36804000	535000000	4	5	4	2	3	2	2	3	7	4	5	4	2	3	2	2	3	7	4	5	4
SMAC_06755.3_t1	SMAC_06755.3_t1	NaN	26.6747	26.7028	26.7607	27.1667	NaN	26.8303	27.1533	26.9107	2	3	4	3	2	3	3	3	23	80871000	112940000	144800000	166620000	137040000	157620000	205880000	120850000	1126600000	2	3	4	4	2	4	3	3	6	2	3	4	4	2	4	3	3	6	2	3	4
SMAC_07805.3_t1	SMAC_07805.3_t1	NaN	NaN	26.2874	NaN	25.6846	25.9176	NaN	NaN	NaN	3	6	2	3	4	3	1	1	23	47309000	121180000	81496000	60183000	96332000	12134000	25140000	0	443770000	3	4	3	2	4	3	1	1	6	3	4	3	2	4	3	1	1	6	3	4	3
SMAC_08248.3_t1	SMAC_08248.3_t1	NaN	25.0332	24.7571	26.0113	26.5645	NaN	26.3535	NaN	25.4213	2	4	3	4	1	3	2	4	23	26332000	35729000	122380000	119920000	36215000	77091000	36057000	57213000	510940000	3	2	3	3	1	3	2	4	6	3	2	3	3	1	3	2	4	6	3	2	3
SMAC_09023.3_t1	SMAC_09023.3_t1	NaN	25.4994	25.5694	25.3783	25.3143	NaN	NaN	NaN	NaN	4	4	4	4	2	1	2	2	23	38235000	91293000	93744000	47748000	9819200	0	32086000	24754000	337680000	2	4	4	4	2	1	2	2	7	2	4	4	4	2	1	2	2	7	2	4	4
SMAC_09998.3_t1;SMAC_12969.3_t1	SMAC_09998.3_t1	NaN	26.2451	26.376	26.2721	25.7576	NaN	NaN	NaN	NaN	3	4	3	5	2	2	2	2	23	63182000	157930000	162270000	69649000	38221000	0	32382000	23147000	546770000	4	6	4	4	4	3	4	4	7	3	4	3	4	2	2	2	2	5	2	2	1
SMAC_00329.3_t1	SMAC_00329.3_t1	NaN	26.2962	26.0549	25.8968	26.7464	26.4565	26.4341	26.3279	26.2693	2	4	4	3	2	3	3	1	22	62554000	79790000	118770000	178840000	149640000	81517000	120790000	57956000	849860000	2	3	3	3	3	2	2	2	4	2	3	3	3	3	2	2	2	4	2	3	3
SMAC_00681.3_t1	SMAC_00681.3_t1	NaN	26.1411	25.871	25.7733	25.5568	25.6495	NaN	26.4562	NaN	2	3	5	3	3	0	5	1	22	58335000	68797000	81146000	112680000	30912000	6864400	147020000	14257000	520010000	2	4	5	5	2	1	6	1	9	2	4	5	5	2	1	6	1	9	2	4	5
SMAC_01467.3_t1	SMAC_01467.3_t1	NaN	24.8319	25.2146	24.9074	NaN	24.9645	25.7212	25.5048	25.0847	3	4	3	2	2	3	3	2	22	29848000	31206000	73102000	14947000	39918000	54403000	51215000	28586000	323230000	3	4	3	2	2	2	3	2	5	3	4	3	2	2	2	3	2	5	3	4	3
SMAC_01896.3_t2;SMAC_01896.3_t1	SMAC_01896.3_t2;SMAC_01896.3_t1	NaN	26.1111	25.9555	26.247	25.836	NaN	NaN	NaN	NaN	7	6	6	3	0	0	0	0	22	81924000	62419000	199060000	62312000	0	0	0	0	405720000	7	6	5	3	0	0	0	0	9	7	6	5	3	0	0	0	0	9	7	6	5
SMAC_02877.3_t1	SMAC_02877.3_t1	NaN	NaN	25.8922	26.006	26.7733	25.516	NaN	NaN	26.2391	2	2	5	4	3	2	1	3	22	31845000	63516000	150450000	215020000	34069000	64820000	26754000	54851000	641320000	2	2	3	4	3	1	1	3	6	2	2	3	4	3	1	1	3	6	2	2	3
SMAC_03371.3_t1	SMAC_03371.3_t1	NaN	25.2303	25.3488	25.6972	NaN	NaN	NaN	NaN	NaN	4	4	4	6	1	1	1	1	22	36799000	111700000	47217000	44261000	23616000	18239000	20114000	14667000	316610000	4	4	4	5	1	1	1	1	9	4	4	4	5	1	1	1	1	9	4	4	4
SMAC_04139.3_t1	SMAC_04139.3_t1	NaN	NaN	25.2958	25.5689	25.1073	NaN	NaN	25.1592	24.9781	2	2	6	4	0	2	3	3	22	16382000	38510000	126080000	31287000	0	0	37446000	33183000	282890000	2	2	6	4	0	2	3	3	7	2	2	6	4	0	2	3	3	7	2	2	6
SMAC_06594.3_t2;SMAC_06594.3_t1	SMAC_06594.3_t2;SMAC_06594.3_t1	NaN	NaN	25.7891	25.984	25.9958	25.3797	NaN	NaN	NaN	4	5	3	4	2	1	1	2	22	21988000	71550000	135530000	114690000	42507000	0	15601000	0	401870000	3	4	4	3	2	1	1	2	4	3	4	4	3	2	1	1	2	4	3	4	4
SMAC_07333.3_t1	SMAC_07333.3_t1	NaN	25.4368	NaN	26.0542	25.5337	25.5698	25.6324	25.2062	26.0702	5	1	2	5	3	2	1	3	22	69942000	26985000	96407000	122710000	48555000	37972000	32117000	41853000	476540000	4	1	2	6	3	2	2	2	7	4	1	2	6	3	2	2	2	7	4	1	2
SMAC_07821.3_t1	SMAC_07821.3_t1	NaN	NaN	NaN	NaN	NaN	NaN	26.7817	26.9969	26.3449	0	0	0	0	2	7	8	5	22	0	0	0	0	0	145310000	114130000	50768000	310210000	0	0	0	0	2	6	7	5	11	0	0	0	0	2	6	7	5	11	0	0	0
SMAC_01567.3_t1	SMAC_01567.3_t1	NaN	NaN	25.144	NaN	NaN	NaN	NaN	NaN	NaN	2	3	5	8	3	0	0	0	21	14133000	56916000	78679000	33478000	0	0	0	0	183210000	2	3	5	8	3	0	0	0	10	2	3	5	8	3	0	0	0	10	2	3	5
SMAC_01685.3_t1	SMAC_01685.3_t1	NaN	NaN	25.4419	NaN	25.4345	NaN	NaN	NaN	NaN	5	4	5	4	1	1	0	1	21	113250000	66633000	130190000	72311000	45943000	0	0	35417000	463740000	5	4	5	4	1	1	0	1	10	5	4	5	4	1	1	0	1	10	5	4	5
SMAC_01692.3_t1	SMAC_01692.3_t1	NaN	25.1618	NaN	25.0199	25.2781	25.3632	NaN	25.5949	25.6998	4	2	4	3	2	2	2	2	21	46609000	0	56508000	63204000	48562000	16973000	51405000	37897000	321160000	4	2	4	3	2	2	2	2	6	4	2	4	3	2	2	2	2	6	4	2	4
SMAC_02589.3_t1	SMAC_02589.3_t1	NaN	NaN	NaN	25.9991	NaN	NaN	NaN	NaN	NaN	3	3	5	6	1	1	1	1	21	34479000	43527000	117570000	63312000	0	0	0	21659000	280540000	3	3	4	4	1	1	1	1	8	3	3	4	4	1	1	1	1	8	3	3	4
SMAC_02848.3_t1	SMAC_02848.3_t1	NaN	NaN	NaN	NaN	NaN	25.9266	25.5747	NaN	25.6489	1	1	7	3	2	2	1	4	21	7199200	24761000	146360000	35863000	46712000	71715000	0	35919000	368530000	1	1	6	1	2	3	1	4	7	1	1	6	1	2	3	1	4	7	1	1	6
SMAC_03046.3_t1	SMAC_03046.3_t1	NaN	NaN	NaN	25.4572	26.0028	NaN	NaN	NaN	25.9637	2	3	4	3	1	3	0	5	21	17130000	0	61931000	94502000	0	0	0	59874000	233440000	2	3	4	4	1	3	0	5	10	2	3	4	4	1	3	0	5	10	2	3	4
SMAC_04365.3_t1	SMAC_04365.3_t1	NaN	27.1661	27.3103	27.8163	28.1706	NaN	28.2457	NaN	28.3766	2	3	2	4	1	3	2	4	21	135410000	223740000	363520000	496710000	108580000	277330000	67868000	297460000	1970600000	2	4	3	4	1	3	1	5	6	2	4	3	4	1	3	1	5	6	2	4	3
SMAC_04885.3_t1	SMAC_04885.3_t1	NaN	NaN	25.6012	25.7608	25.5641	25.2049	NaN	NaN	NaN	2	5	5	3	2	1	1	2	21	19073000	85840000	131200000	60698000	30305000	8538900	0	8624300	344280000	2	5	4	3	2	1	1	2	5	2	5	4	3	2	1	1	2	5	2	5	4
SMAC_05388.3_t1	SMAC_05388.3_t1	NaN	NaN	25.4234	NaN	NaN	NaN	NaN	NaN	25.3008	1	5	4	5	1	1	2	2	21	12363000	81645000	62207000	78484000	17860000	0	13769000	24406000	290730000	1	5	4	5	1	1	2	2	11	1	5	4	5	1	1	2	2	11	1	5	4
SMAC_05728.3_t1	SMAC_05728.3_t1	NaN	NaN	25.8707	25.9796	26.1727	NaN	NaN	NaN	26.1109	1	5	6	4	1	1	1	2	21	33552000	93179000	138160000	110130000	0	0	31388000	46935000	453350000	1	4	4	4	1	1	1	2	6	1	4	4	4	1	1	1	2	6	1	4	4
SMAC_05859.3_t1	SMAC_05859.3_t1	NaN	NaN	NaN	NaN	NaN	NaN	25.9236	NaN	26.1279	1	2	4	2	3	3	2	4	21	0	8836700	27792000	46576000	16947000	59492000	0	52948000	212590000	1	2	4	3	3	3	2	4	6	1	2	4	3	3	3	2	4	6	1	2	4
SMAC_05897.3_t1	SMAC_05897.3_t1	NaN	28.2161	28.5859	28.2787	NaN	27.9379	27.8589	27.9811	28.0685	2	2	4	1	3	3	3	3	21	257670000	538860000	634590000	185560000	330300000	272650000	236540000	236080000	2692300000	2	2	3	1	3	3	3	3	3	2	2	3	1	3	3	3	3	3	2	2	3
SMAC_06611.3_t1	SMAC_06611.3_t1	NaN	25.5324	25.7927	25.4466	25.4727	NaN	NaN	NaN	NaN	3	4	5	4	1	1	1	2	21	33261000	88760000	48597000	121960000	0	0	0	0	292580000	3	3	4	5	1	1	1	2	7	3	3	4	5	1	1	1	2	7	3	3	4
SMAC_06911.3_t1	SMAC_06911.3_t1	NaN	NaN	26.1247	26.7174	27.3648	NaN	26.7852	NaN	27.0596	2	3	2	4	2	4	1	3	21	42519000	121120000	177430000	286010000	66307000	78076000	37545000	116630000	925640000	2	3	2	4	2	3	1	3	4	2	3	2	4	2	3	1	3	4	2	3	2
SMAC_00826.3_t1	SMAC_00826.3_t1	NaN	24.9838	NaN	24.7406	24.8697	NaN	25.5173	25.8787	25.4221	2	2	2	2	3	3	4	2	20	25870000	17717000	39820000	37008000	27655000	35018000	107250000	25858000	316190000	2	2	2	2	3	3	4	2	4	2	2	2	2	3	3	4	2	4	2	2	2
SMAC_00958.3_t1	SMAC_00958.3_t1	NaN	26.5922	26.4481	26.7112	27.2711	NaN	NaN	NaN	NaN	2	3	3	5	1	3	1	2	20	106970000	60127000	83642000	411910000	51596000	96055000	53927000	54194000	918420000	2	3	3	4	1	3	1	2	6	2	3	3	4	1	3	1	2	6	2	3	3
SMAC_01126.3_t1	SMAC_01126.3_t1	NaN	26.3313	NaN	26.1904	26.2705	26.6428	NaN	NaN	NaN	3	2	4	4	3	1	2	1	20	83303000	42728000	137520000	132810000	116600000	26257000	33048000	34282000	606540000	3	2	4	3	3	1	1	1	6	3	2	4	3	3	1	1	1	6	3	2	4
SMAC_01320.3_t1	SMAC_01320.3_t1	NaN	NaN	26.0315	26.1467	26.6399	26.527	26.2526	NaN	NaN	1	2	5	3	2	3	2	2	20	0	92553000	156700000	192640000	72756000	79399000	0	10892000	604940000	1	2	4	3	3	3	2	2	4	1	2	4	3	3	3	2	2	4	1	2	4
SMAC_01372.3_t1	SMAC_01372.3_t1	NaN	26.5717	NaN	NaN	NaN	26.1617	NaN	NaN	NaN	6	2	2	3	3	2	1	1	20	89896000	45077000	70478000	29433000	101330000	12324000	29206000	18503000	396250000	7	2	2	3	4	2	1	1	9	7	2	2	3	4	2	1	1	9	7	2	2
SMAC_02551.3_t1	SMAC_02551.3_t1	NaN	NaN	NaN	24.7727	25.3781	NaN	NaN	NaN	NaN	3	3	4	9	1	0	0	0	20	3522600	62160000	49855000	66694000	0	0	0	0	182230000	3	3	4	8	1	0	0	0	10	3	3	4	8	1	0	0	0	10	3	3	4
SMAC_02761.3_t1	SMAC_02761.3_t1	NaN	26.3415	26.2118	25.9696	25.9881	NaN	NaN	NaN	NaN	4	4	2	3	2	1	1	3	20	83025000	152110000	97968000	86770000	21707000	13795000	19793000	51609000	526780000	3	4	2	2	2	1	1	3	5	3	4	2	2	2	1	1	3	5	3	4	2
SMAC_03010.3_t1	SMAC_03010.3_t1	NaN	NaN	26.1292	26.6266	26.4084	NaN	NaN	NaN	25.9416	2	3	4	3	2	1	1	4	20	21613000	81466000	168730000	151020000	33491000	0	22558000	60345000	539220000	2	3	4	3	2	1	1	4	5	2	3	4	3	2	1	1	4	5	2	3	4
SMAC_03712.3_t1	SMAC_03712.3_t1	NaN	NaN	25.2928	25.9898	26.479	26.2058	26.0739	NaN	26.2037	1	2	3	4	4	3	0	3	20	6056200	46229000	111380000	91563000	66020000	60280000	0	111560000	493090000	1	2	3	3	4	3	0	3	5	1	2	3	3	4	3	0	3	5	1	2	3
SMAC_03958.3_t1	SMAC_03958.3_t1	NaN	25.9695	26.3639	26.4453	26.8497	NaN	NaN	NaN	26.5822	1	2	6	4	2	2	0	3	20	64267000	61840000	185250000	272460000	0	36610000	0	55632000	676070000	2	2	6	4	1	2	0	3	7	2	2	6	4	1	2	0	3	7	2	2	6
SMAC_04055.3_t1	SMAC_04055.3_t1	NaN	25.9091	NaN	26.0407	26.2437	26.1654	26.176	26.0115	26.3987	2	1	4	3	3	3	2	2	20	46260000	35633000	149160000	142940000	104910000	82471000	53615000	47991000	662980000	2	1	4	3	4	3	2	2	4	2	1	4	3	4	3	2	2	4	2	1	4
SMAC_06902.3_t1	SMAC_06902.3_t1	NaN	NaN	NaN	NaN	NaN	NaN	27.6167	28.6569	NaN	0	0	0	0	1	4	15	0	20	0	0	0	0	41161000	143540000	505120000	0	689830000	0	0	0	0	1	5	12	0	12	0	0	0	0	1	5	12	0	12	0	0	0
SMAC_07211.3_t1	SMAC_07211.3_t1	NaN	26.09	26.1368	25.6891	NaN	NaN	NaN	NaN	NaN	3	10	4	1	1	1	0	0	20	58427000	152310000	73039000	8373100	0	0	0	0	292150000	3	9	4	2	1	1	0	0	11	3	9	4	2	1	1	0	0	11	3	9	4
SMAC_07643.3_t1	SMAC_07643.3_t1	NaN	26.2364	25.8811	26.0203	26.6123	NaN	NaN	NaN	NaN	4	4	5	6	0	0	0	1	20	59282000	85221000	117780000	197080000	0	0	0	0	459360000	6	6	6	7	1	2	0	3	8	4	5	5	6	0	0	0	1	6	4	5	5
SMAC_08849.3_t1	SMAC_08849.3_t1	NaN	25.6693	25.2872	25.951	26.5612	25.6199	NaN	NaN	NaN	3	2	6	5	2	1	0	1	20	41651000	47542000	164610000	163140000	42982000	19127000	5604600	0	484660000	2	2	4	5	2	1	1	1	6	2	2	4	5	2	1	1	1	6	2	2	4
SMAC_09155.3_t1;SMAC_09744.3_t1	SMAC_09155.3_t1	NaN	NaN	27.0209	NaN	NaN	26.8491	NaN	NaN	NaN	1	4	3	1	3	2	4	2	20	0	301630000	101770000	86932000	131990000	29377000	56442000	0	708140000	3	5	4	3	4	3	5	2	7	1	3	3	1	2	2	3	2	5	1	3	3
SMAC_09309.3_t1	SMAC_09309.3_t1	NaN	26.6483	NaN	26.5006	NaN	26.1327	NaN	NaN	NaN	3	2	5	4	3	1	2	0	20	66658000	44203000	239800000	109810000	83830000	17473000	16462000	0	578230000	3	2	5	6	3	1	2	0	8	3	2	5	6	3	1	2	0	8	3	2	5
SMAC_09396.3_t1	SMAC_09396.3_t1	NaN	25.8565	NaN	NaN	26.1745	NaN	NaN	NaN	NaN	3	2	4	8	0	1	1	1	20	39399000	17285000	97324000	147730000	0	19083000	0	13168000	333990000	3	2	4	7	0	1	1	1	10	3	2	4	7	0	1	1	1	10	3	2	4
SMAC_12585.3_t2;SMAC_12585.3_t1	SMAC_12585.3_t2;SMAC_12585.3_t1	NaN	NaN	NaN	25.3818	26.0813	26.1432	26.1142	26.3646	NaN	0	2	5	5	2	4	1	1	20	0	19681000	138750000	133430000	42763000	78555000	63435000	21817000	498440000	0	2	5	4	2	4	2	1	5	0	2	5	4	2	4	2	1	5	0	2	5
SMAC_00236.3_t1	SMAC_00236.3_t1	NaN	NaN	25.6909	NaN	NaN	25.9267	25.8647	NaN	25.5779	2	2	3	0	4	4	2	2	19	0	75241000	43185000	0	64441000	76494000	12615000	31261000	303240000	2	2	3	0	4	4	2	2	5	2	2	3	0	4	4	2	2	5	2	2	3
SMAC_01159.3_t1	SMAC_01159.3_t1	NaN	NaN	NaN	25.2782	NaN	NaN	NaN	NaN	NaN	3	4	5	4	1	1	0	1	19	8509700	30359000	71333000	78608000	0	0	0	0	188810000	3	4	4	3	1	1	0	1	7	3	4	4	3	1	1	0	1	7	3	4	4
SMAC_01314.3_t1	SMAC_01314.3_t1	NaN	25.9977	25.9378	25.7931	25.944	NaN	NaN	NaN	NaN	3	4	3	4	1	1	1	2	19	99004000	47779000	86938000	112990000	20041000	0	0	20172000	386930000	4	4	4	3	1	1	1	2	7	4	4	4	3	1	1	1	2	7	4	4	4
SMAC_02142.3_t1;SMAC_02142.3_t2	SMAC_02142.3_t1;SMAC_02142.3_t2	NaN	25.6615	25.9079	25.3346	25.4053	NaN	NaN	NaN	NaN	6	4	4	5	0	0	0	0	19	37446000	105640000	85019000	73069000	0	0	0	0	301170000	6	3	3	5	0	0	0	0	8	6	3	3	5	0	0	0	0	8	6	3	3
SMAC_02347.3_t1	SMAC_02347.3_t1	NaN	NaN	NaN	25.337	25.5582	26.4952	26.6082	NaN	NaN	1	0	4	4	4	3	1	2	19	10399000	0	68245000	62657000	119150000	99400000	18678000	13265000	391790000	1	0	4	4	4	3	1	2	6	1	0	4	4	4	3	1	2	6	1	0	4
SMAC_04417.3_t1	SMAC_04417.3_t1	3	NaN	25.6008	25.4559	25.1266	26.0894	25.2147	NaN	NaN	2	3	3	2	3	2	2	2	19	6583300	83632000	104480000	35369000	85329000	32047000	59668000	0	407110000	2	3	3	2	3	2	3	2	6	2	3	3	2	3	2	3	2	6	2	3	3
SMAC_05316.3_t1	SMAC_05316.3_t1	NaN	NaN	NaN	26.428	NaN	26.8491	NaN	NaN	26.6053	1	2	4	2	3	2	1	4	19	37187000	49358000	144720000	35581000	116540000	46310000	46494000	97965000	574150000	1	2	4	2	3	2	1	5	7	1	2	4	2	3	2	1	5	7	1	2	4
SMAC_05500.3_t1	SMAC_05500.3_t1	NaN	NaN	NaN	NaN	NaN	25.5377	NaN	NaN	NaN	2	1	4	3	3	0	1	5	19	0	0	82999000	126250000	58122000	0	0	27713000	295090000	2	1	3	3	3	0	1	3	5	2	1	3	3	3	0	1	3	5	2	1	3
SMAC_06141.3_t1	SMAC_06141.3_t1	NaN	26.6418	NaN	25.9959	NaN	NaN	NaN	26.2424	NaN	2	3	4	1	3	3	2	1	19	126570000	116980000	109950000	0	72646000	33710000	66052000	24988000	550900000	3	3	4	1	2	2	2	1	6	3	3	4	1	2	2	2	1	6	3	3	4
SMAC_06701.3_t1	SMAC_06701.3_t1	NaN	NaN	NaN	NaN	NaN	26.063	26.79	26.6283	NaN	0	0	0	0	7	8	4	0	19	0	0	0	0	91235000	141560000	62694000	0	295490000	0	0	0	0	6	6	4	0	8	0	0	0	0	6	6	4	0	8	0	0	0
SMAC_09625.3_t1	SMAC_09625.3_t1	NaN	NaN	NaN	NaN	24.7093	26.2702	25.8421	25.5555	25.5471	0	0	0	3	5	3	4	4	19	0	0	0	20457000	104060000	57312000	71135000	27278000	280240000	0	0	0	3	5	3	4	4	7	0	0	0	3	5	3	4	4	7	0	0	0
SMAC_09788.3_t1	SMAC_09788.3_t1	NaN	26.5722	26.2153	26.0676	26.1706	NaN	25.593	NaN	25.7103	3	3	2	3	2	2	2	2	19	115420000	114350000	151220000	109510000	35028000	44467000	23605000	38657000	632260000	3	4	4	4	3	2	2	2	6	2	3	3	3	2	2	2	2	5	2	3	3
SMAC_12922.3_t1;SMAC_12966.3_t1;SMAC_12970.3_t1	SMAC_12922.3_t1	NaN	25.9648	NaN	NaN	25.488	NaN	NaN	NaN	NaN	2	1	3	6	0	2	4	1	19	61075000	0	13728000	78327000	0	2497500	57578000	0	213210000	3	1	4	5	0	2	3	1	8	3	1	4	5	0	2	3	1	8	3	1	4
SMAC_00118.3_t1	SMAC_00118.3_t1	NaN	NaN	26.3887	26.4264	26.1407	NaN	NaN	NaN	NaN	0	4	7	3	1	1	1	1	18	0	206810000	142330000	100800000	20049000	12336000	11288000	11307000	504930000	0	3	5	4	1	1	1	1	6	0	3	5	4	1	1	1	1	6	0	3	5
SMAC_00315.3_t1	SMAC_00315.3_t1	NaN	NaN	25.9395	25.8681	26.1992	25.8832	NaN	NaN	25.8409	1	4	4	3	1	1	1	3	18	28575000	112450000	141420000	101370000	52571000	28613000	31119000	44209000	540320000	2	4	4	4	3	2	2	4	6	1	3	3	3	2	1	1	3	5	1	3	3
SMAC_00633.3_t1	SMAC_00633.3_t1	NaN	NaN	25.3313	26.0086	26.1906	NaN	NaN	NaN	NaN	1	3	4	4	2	2	1	1	18	15044000	100030000	89857000	106350000	20416000	14917000	0	0	346620000	1	4	4	3	2	2	1	1	8	1	4	4	3	2	2	1	1	8	1	4	4
SMAC_01246.3_t1	SMAC_01246.3_t1	NaN	NaN	NaN	25.8001	26.0611	NaN	NaN	NaN	NaN	1	2	5	5	3	1	0	1	18	0	16730000	120190000	91115000	80914000	38544000	0	0	347490000	1	2	5	5	3	2	0	1	7	1	2	5	5	3	2	0	1	7	1	2	5
SMAC_01412.3_t1	SMAC_01412.3_t1	NaN	26.3329	26.1099	26.3495	26.5815	NaN	NaN	NaN	NaN	3	3	5	2	2	2	0	1	18	65058000	127810000	205580000	117600000	21182000	18071000	0	12297000	567590000	3	3	5	2	2	2	0	1	5	3	3	5	2	2	2	0	1	5	3	3	5
SMAC_01992.3_t1	SMAC_01992.3_t1	NaN	26.7274	26.1075	26.5756	26.7131	NaN	26.6148	NaN	NaN	3	4	2	2	1	3	1	2	18	99859000	196130000	184670000	93206000	25492000	93232000	0	43413000	736010000	3	3	2	2	1	3	1	2	3	3	3	2	2	1	3	1	2	3	3	3	2
SMAC_02389.3_t1	SMAC_02389.3_t1	NaN	26.0668	25.6051	NaN	26.4368	NaN	NaN	NaN	NaN	2	2	4	4	1	3	1	1	18	51424000	57437000	450430000	187660000	0	21930000	15512000	28116000	812510000	2	2	4	3	1	3	1	1	5	2	2	4	3	1	3	1	1	5	2	2	4
SMAC_02861.3_t1	SMAC_02861.3_t1	NaN	NaN	24.9304	NaN	NaN	NaN	NaN	NaN	25.1165	2	3	1	2	1	1	4	4	18	0	47206000	0	0	16338000	11904000	22192000	27685000	125320000	2	3	1	2	1	1	3	3	4	2	3	1	2	1	1	3	3	4	2	3	1
SMAC_03036.3_t1	SMAC_03036.3_t1	NaN	NaN	25.3039	25.1837	25.1124	NaN	NaN	NaN	NaN	1	5	4	4	3	0	1	0	18	0	82817000	59551000	42435000	14371000	0	0	0	199170000	1	5	5	4	3	0	1	0	8	1	5	5	4	3	0	1	0	8	1	5	5
SMAC_03089.3_t1	SMAC_03089.3_t1	NaN	26.0334	26.1019	25.5835	26.1794	NaN	NaN	NaN	NaN	3	3	3	5	1	1	1	1	18	74487000	52274000	43820000	203040000	46243000	12858000	13437000	13630000	459790000	2	2	2	4	1	1	1	1	4	2	2	2	4	1	1	1	1	4	2	2	2
SMAC_03269.3_t1	SMAC_03269.3_t1	NaN	NaN	25.4757	25.8497	25.6952	25.1266	NaN	NaN	NaN	2	3	4	2	3	1	2	1	18	9516400	53705000	120700000	74648000	53934000	17697000	18352000	0	348550000	2	2	4	3	3	1	2	1	6	2	2	4	3	3	1	2	1	6	1	1	3
SMAC_03394.3_t1	SMAC_03394.3_t1	NaN	NaN	NaN	26.911	27.5703	26.7856	NaN	26.6915	27.4754	1	2	3	3	2	3	2	2	18	35597000	79796000	315160000	274270000	125880000	45797000	104550000	127310000	1108400000	1	3	4	2	2	2	2	2	4	1	3	4	2	2	2	2	2	4	1	3	4
SMAC_04291.3_t1	SMAC_04291.3_t1	NaN	NaN	25.9049	26.1339	26.2888	NaN	NaN	NaN	NaN	1	5	5	5	0	0	1	1	18	0	43264000	153620000	156160000	0	0	0	25494000	378540000	1	4	5	6	0	0	1	1	7	1	4	5	6	0	0	1	1	7	1	4	5
SMAC_05033.3_t1	SMAC_05033.3_t1	NaN	NaN	NaN	NaN	25.3493	NaN	25.4284	NaN	NaN	2	4	2	4	1	3	0	2	18	8577500	29274000	35566000	72228000	20055000	36970000	0	17025000	219690000	2	4	2	4	1	3	0	2	7	2	4	2	4	1	3	0	2	7	2	4	2
SMAC_05186.3_t1	SMAC_05186.3_t1	NaN	NaN	NaN	25.631	25.1106	NaN	NaN	NaN	NaN	2	4	5	5	1	1	0	0	18	15276000	46881000	112410000	36622000	27482000	25588000	0	0	264260000	2	4	5	3	1	1	0	0	7	2	4	5	3	1	1	0	0	7	2	4	5
SMAC_05525.3_t1	SMAC_05525.3_t1	NaN	NaN	NaN	25.6525	26.1372	NaN	NaN	NaN	NaN	2	4	4	2	2	1	2	1	18	32395000	130170000	123340000	85505000	52124000	27961000	0	0	451490000	2	4	4	2	2	1	2	1	6	2	4	4	2	2	1	2	1	6	2	4	4
SMAC_05873.3_t1	SMAC_05873.3_t1	NaN	NaN	NaN	25.7904	NaN	NaN	NaN	NaN	NaN	1	1	4	3	3	2	3	1	18	13781000	27232000	101740000	26618000	53458000	25114000	35437000	20258000	303640000	1	1	4	3	3	1	2	1	7	1	1	4	3	3	1	2	1	7	1	1	4
SMAC_06051.3_t1	SMAC_06051.3_t1	NaN	NaN	25.6258	25.7764	NaN	24.9458	NaN	NaN	25.4038	2	3	4	3	2	1	1	2	18	37027000	76360000	107900000	49558000	37933000	8473200	14530000	31570000	363360000	2	3	4	3	2	1	1	2	8	2	3	4	3	2	1	1	2	8	2	3	4
SMAC_06207.3_t1	SMAC_06207.3_t1	NaN	NaN	26.237	26.4797	NaN	NaN	26.8271	26.9903	NaN	2	3	3	1	0	3	5	1	18	30195000	59618000	159120000	80567000	0	123680000	171410000	0	624580000	1	2	3	1	0	3	4	1	4	1	2	3	1	0	3	4	1	4	1	2	3
SMAC_06616.3_t1	SMAC_06616.3_t1	NaN	25.165	24.9067	25.176	25.2798	24.8893	NaN	NaN	25.4767	2	3	5	2	2	1	1	2	18	25129000	64794000	88576000	47493000	27016000	17720000	16459000	39592000	326780000	2	4	5	2	2	1	1	2	6	2	4	5	2	2	1	1	2	6	2	4	5
SMAC_06800.3_t1	SMAC_06800.3_t1	NaN	25.6187	25.1722	NaN	25.4836	NaN	NaN	NaN	NaN	5	4	3	5	1	0	0	0	18	25781000	75915000	43541000	92845000	0	0	0	0	238080000	5	4	3	5	1	0	0	0	9	5	4	3	5	1	0	0	0	9	5	4	3
SMAC_08982.3_t1	SMAC_08982.3_t1	NaN	NaN	NaN	NaN	NaN	25.4841	NaN	25.8008	26.4083	3	2	2	1	3	1	2	4	18	28089000	15185000	0	13450000	52779000	33297000	61776000	68102000	272680000	2	2	2	1	3	1	3	4	4	2	2	2	1	3	1	3	4	4	2	2	2
SMAC_00524.3_t1	SMAC_00524.3_t1	NaN	27.396	NaN	27.7331	27.5248	NaN	NaN	NaN	28.1084	4	2	3	6	0	0	0	2	17	181020000	47183000	451770000	347870000	0	0	0	158190000	1186000000	4	2	3	5	0	0	0	2	5	4	2	3	5	0	0	0	2	5	4	2	3
SMAC_00605.3_t1	SMAC_00605.3_t1	NaN	NaN	25.1193	25.3975	25.2341	NaN	NaN	NaN	NaN	2	2	6	5	1	1	0	0	17	20180000	40960000	101270000	54263000	0	0	0	0	216670000	3	3	7	4	1	1	0	0	8	2	2	6	3	1	1	0	0	7	2	2	6
SMAC_01134.3_t1	SMAC_01134.3_t1	NaN	25.6281	25.506	25.0002	25.3894	NaN	24.691	NaN	NaN	3	2	3	4	0	2	1	2	17	47760000	68006000	54775000	83273000	0	23840000	0	14590000	292240000	3	2	3	4	0	2	1	2	6	3	2	3	4	0	2	1	2	6	3	2	3
SMAC_01576.3_t1	SMAC_01576.3_t1	652	NaN	NaN	NaN	25.686	NaN	NaN	NaN	NaN	0	3	4	5	1	2	1	1	17	0	40080000	16535000	82141000	0	17991000	14705000	11129000	182580000	0	3	5	4	1	2	1	1	10	0	3	5	4	1	2	1	1	10	0	3	5
SMAC_02147.3_t1	SMAC_02147.3_t1	NaN	NaN	25.3345	25.3569	25.3927	NaN	NaN	NaN	NaN	3	3	3	4	2	1	1	0	17	51421000	65203000	84173000	59104000	18057000	0	18602000	0	296560000	3	3	3	3	2	1	1	0	4	3	3	3	3	2	1	1	0	4	3	3	3
SMAC_02310.3_t1	SMAC_02310.3_t1	NaN	NaN	NaN	26.1252	NaN	26.3408	NaN	NaN	NaN	0	2	4	2	4	3	1	1	17	0	11902000	134300000	134700000	115810000	65069000	42750000	0	504530000	1	2	4	3	4	3	1	1	6	1	2	4	3	4	3	1	1	6	1	2	4
SMAC_02708.3_t1	SMAC_02708.3_t1	NaN	NaN	NaN	25.2939	25.9634	NaN	NaN	NaN	NaN	1	3	3	4	2	1	1	2	17	0	9806600	64289000	106350000	12185000	0	0	11283000	203910000	1	3	3	4	3	1	1	2	5	1	3	3	4	3	1	1	2	5	1	3	3
SMAC_03362.3_t2;SMAC_03362.3_t1	SMAC_03362.3_t2;SMAC_03362.3_t1	NaN	NaN	NaN	NaN	24.8649	NaN	NaN	NaN	NaN	2	2	4	4	2	1	0	2	17	5905600	34011000	61141000	46492000	13344000	0	0	6504200	167400000	2	2	3	4	2	1	0	2	7	2	2	3	4	2	1	0	2	7	2	2	3
SMAC_03372.3_t1	SMAC_03372.3_t1	NaN	26.3234	25.1699	25.9759	26.6815	NaN	NaN	NaN	NaN	3	3	4	4	0	0	0	3	17	69844000	47229000	123870000	188790000	0	0	0	15957000	445690000	3	3	4	4	0	0	0	3	6	3	3	4	4	0	0	0	3	6	3	3	4
SMAC_03553.3_t1	SMAC_03553.3_t1	NaN	NaN	25.4717	25.5231	25.2245	24.7679	NaN	NaN	25.6296	1	2	5	2	2	1	2	2	17	46045000	67023000	103410000	55532000	32764000	0	26345000	35225000	366340000	1	2	5	2	2	1	2	2	5	1	2	5	2	2	1	2	2	5	1	2	5
SMAC_04800.3_t1	SMAC_04800.3_t1	NaN	NaN	25.3299	25.2689	25.891	25.3072	NaN	NaN	NaN	0	5	4	4	3	0	1	0	17	0	56136000	107700000	97271000	29136000	0	0	0	290240000	0	3	3	2	2	0	1	0	5	0	3	3	2	2	0	1	0	5	0	3	3
SMAC_05132.3_t1	SMAC_05132.3_t1	NaN	NaN	25.7001	25.673	25.7891	NaN	NaN	NaN	NaN	2	3	6	3	1	1	1	0	17	22020000	55000000	160720000	58558000	0	0	0	0	296300000	2	3	5	3	1	1	1	0	5	2	3	5	3	1	1	1	0	5	2	3	5
SMAC_05177.3_t1	SMAC_05177.3_t1	NaN	NaN	25.1427	25.9113	26.0113	25.6239	NaN	NaN	NaN	1	3	2	3	3	2	1	2	17	18937000	55602000	70683000	126550000	71339000	17344000	15620000	21538000	397620000	1	3	2	3	3	2	1	1	3	1	3	2	3	3	2	1	1	3	1	3	2
SMAC_05410.3_t1	SMAC_05410.3_t1	NaN	25.9606	25.7335	25.5846	26.2507	25.1516	NaN	25.259	25.8948	2	2	3	3	2	1	2	2	17	64019000	82169000	83794000	117950000	48890000	24754000	41647000	50302000	513530000	2	2	3	2	2	1	2	2	3	2	2	3	2	2	1	2	2	3	2	2	3
SMAC_05463.3_t1	SMAC_05463.3_t1	NaN	NaN	26.1784	26.1094	25.8894	NaN	NaN	NaN	NaN	4	4	3	3	1	0	1	1	17	48892000	138150000	108460000	89221000	0	0	23194000	0	407910000	3	4	3	3	1	0	1	1	5	3	4	3	3	1	0	1	1	5	3	4	3
SMAC_05811.3_t1	SMAC_05811.3_t1	NaN	NaN	NaN	25.363	25.6491	NaN	NaN	NaN	NaN	2	2	3	3	4	3	0	0	17	14336000	0	82480000	74140000	17125000	45825000	0	0	233910000	2	2	3	3	3	3	0	0	5	2	2	3	3	3	3	0	0	5	2	2	3
SMAC_05977.3_t1	SMAC_05977.3_t1	NaN	NaN	NaN	25.2965	25.4767	NaN	24.889	NaN	24.8705	1	1	5	2	3	2	0	3	17	0	32531000	124260000	56059000	31373000	27493000	0	8725000	280440000	1	1	5	2	3	2	0	3	6	1	1	5	2	3	2	0	3	6	1	1	5
SMAC_06053.3_t1	SMAC_06053.3_t1	NaN	25.7641	25.3244	25.5158	26.2355	25.6923	NaN	25.0281	25.8934	3	2	2	3	2	0	2	3	17	58404000	67066000	83898000	118040000	64647000	21807000	36037000	45186000	495090000	3	2	2	3	2	1	2	3	4	3	2	2	3	2	1	2	3	4	3	2	2
SMAC_06322.3_t1	SMAC_06322.3_t1	NaN	NaN	NaN	24.5804	25.2598	NaN	NaN	NaN	NaN	1	1	2	5	0	3	4	1	17	7319100	9296700	30288000	73014000	0	21847000	21657000	0	163420000	2	2	2	5	1	5	5	1	9	2	2	2	5	1	5	5	1	9	2	2	2
SMAC_06577.3_t1	SMAC_06577.3_t1	168	NaN	26.4131	26.3891	NaN	NaN	NaN	NaN	NaN	1	5	3	1	2	2	2	1	17	48628000	145940000	144050000	40245000	44785000	64538000	48630000	20063000	556880000	2	5	3	2	3	2	2	1	5	2	5	3	2	3	2	2	1	5	2	5	3
SMAC_08321.3_t1	SMAC_08321.3_t1	NaN	25.3371	NaN	NaN	NaN	NaN	NaN	NaN	25.5629	2	1	1	1	3	3	3	3	17	42622000	0	30908000	0	22713000	20565000	13835000	36322000	166970000	2	1	1	1	3	3	3	3	5	2	1	1	1	3	3	3	3	5	2	1	1
SMAC_08560.3_t1	SMAC_08560.3_t1	NaN	NaN	25.6534	25.2496	NaN	NaN	26.4844	NaN	NaN	1	2	3	1	1	4	3	2	17	37341000	54988000	73015000	42010000	32937000	99733000	19450000	0	359470000	1	2	2	1	1	4	3	2	5	1	2	2	1	1	4	3	2	5	1	2	2
SMAC_12125.3_t1	SMAC_12125.3_t1	NaN	NaN	26.3056	26.7782	26.4971	NaN	NaN	NaN	NaN	2	5	7	3	0	0	0	0	17	29655000	101360000	278060000	103630000	0	0	0	0	512700000	1	3	5	3	0	0	0	0	5	1	3	5	3	0	0	0	0	5	1	3	5
SMAC_12900.3_t1;SMAC_09871.3_t1	SMAC_12900.3_t1	NaN	25.1498	NaN	NaN	24.8231	25.0861	NaN	NaN	NaN	2	5	3	2	3	0	2	0	17	37565000	64131000	68327000	43989000	43024000	0	55408000	0	312440000	3	5	4	3	4	0	3	0	7	2	4	3	2	3	0	2	0	6	2	4	3
SMAC_01214.3_t1	SMAC_01214.3_t1	NaN	25.5221	25.2627	25.3675	25.3432	NaN	NaN	NaN	NaN	3	3	2	3	1	2	1	1	16	38434000	60474000	72825000	83571000	0	34875000	20476000	0	310660000	3	2	2	3	1	1	1	1	3	3	2	2	3	1	1	1	1	3	3	2	2
SMAC_01473.3_t1	SMAC_01473.3_t1	NaN	NaN	NaN	25.6446	25.6912	NaN	NaN	NaN	NaN	1	1	4	7	1	2	0	0	16	0	30088000	88177000	85716000	16222000	14893000	0	0	235100000	1	1	3	6	2	2	0	0	7	1	1	3	6	2	2	0	0	7	1	1	3
SMAC_02438.3_t1	SMAC_02438.3_t1	NaN	NaN	NaN	26.3373	26.8153	NaN	NaN	NaN	NaN	1	3	5	5	1	1	0	0	16	24767000	23984000	140520000	186740000	0	15849000	0	0	391850000	1	2	5	6	1	1	0	0	7	1	2	5	6	1	1	0	0	7	1	2	5
SMAC_02833.3_t1	SMAC_02833.3_t1	NaN	NaN	24.6993	NaN	NaN	NaN	NaN	NaN	NaN	2	4	1	1	3	1	2	2	16	20608000	41818000	0	36480000	43885000	15587000	29274000	18160000	205810000	2	4	1	1	3	1	2	2	5	2	4	1	1	3	1	2	2	5	2	4	1
SMAC_03648.3_t1	SMAC_03648.3_t1	NaN	NaN	NaN	26.0018	NaN	NaN	NaN	NaN	NaN	2	3	5	2	1	1	1	1	16	53631000	50909000	117790000	55355000	61018000	48152000	7788000	0	394640000	2	3	6	2	1	1	1	1	8	2	3	6	2	1	1	1	1	8	2	3	6
SMAC_04456.3_t1	SMAC_04456.3_t1	NaN	NaN	NaN	NaN	NaN	25.7497	NaN	NaN	25.5697	0	3	2	4	3	1	1	2	16	0	21817000	28145000	61695000	71940000	18256000	0	33823000	235680000	0	3	1	3	3	1	1	2	5	0	3	1	3	3	1	1	2	5	0	3	1
SMAC_06928.3_t1	SMAC_06928.3_t1	NaN	NaN	25.5869	25.5282	NaN	NaN	NaN	NaN	NaN	1	3	5	3	2	0	1	1	16	14674000	65779000	98061000	89114000	31419000	0	0	0	299050000	1	2	5	3	2	0	1	1	6	1	2	5	3	2	0	1	1	6	1	2	5
SMAC_07816.3_t1	SMAC_07816.3_t1	NaN	NaN	25.3163	25.0683	24.9486	NaN	NaN	NaN	NaN	2	4	7	3	0	0	0	0	16	38976000	55844000	48468000	68954000	0	0	0	0	212240000	2	3	5	4	0	0	0	0	8	2	3	5	4	0	0	0	0	8	2	3	5
SMAC_08078.3_t1	SMAC_08078.3_t1	NaN	NaN	25.8693	25.9876	NaN	NaN	NaN	NaN	NaN	2	3	3	2	3	1	1	1	16	24406000	71258000	142720000	0	34301000	33469000	0	0	306150000	2	3	4	2	3	1	1	1	7	2	3	4	2	3	1	1	1	7	2	3	4
SMAC_08614.3_t1	SMAC_08614.3_t1	24	26.4429	26.8862	26.3433	NaN	NaN	NaN	NaN	NaN	3	4	4	1	1	1	1	1	16	110940000	163500000	145430000	73006000	41351000	32577000	57402000	18067000	642270000	3	5	3	1	1	1	1	1	6	3	5	3	1	1	1	1	1	6	3	5	3
SMAC_12071.3_t2;SMAC_12071.3_t1	SMAC_12071.3_t2;SMAC_12071.3_t1	NaN	NaN	NaN	25.9709	26.7038	NaN	NaN	NaN	NaN	1	1	4	8	1	0	0	1	16	0	0	69961000	205670000	15070000	0	0	11671000	302370000	1	1	5	9	1	0	0	1	12	1	1	5	9	1	0	0	1	12	1	1	5
SMAC_12951.3_t1;SMAC_12856.3_t1	SMAC_12951.3_t1;SMAC_12856.3_t1	NaN	NaN	27.2109	27.1534	NaN	NaN	NaN	NaN	NaN	2	4	3	1	1	2	2	1	16	89039000	236040000	264480000	80717000	0	105730000	65762000	25829000	867590000	3	3	3	1	1	3	2	1	7	3	3	3	1	1	3	2	1	7	0	0	0
SMAC_00652.3_t1;SMAC_00652.3_t2	SMAC_00652.3_t1;SMAC_00652.3_t2	NaN	NaN	25.0187	25.6778	25.8812	NaN	NaN	NaN	NaN	2	3	2	4	1	1	1	1	15	32088000	69079000	70417000	97851000	0	0	0	0	269440000	2	3	2	4	2	1	1	1	8	2	3	2	4	2	1	1	1	8	2	3	2
SMAC_00938.3_t1	SMAC_00938.3_t1	NaN	NaN	NaN	NaN	25.2296	25.1047	NaN	NaN	NaN	2	2	6	2	2	0	0	1	15	19961000	23057000	29635000	72566000	33095000	0	0	0	178310000	2	2	5	3	2	0	0	1	6	2	2	5	3	2	0	0	1	6	2	2	5
SMAC_01001.3_t1	SMAC_01001.3_t1	NaN	NaN	25.5192	26.205	NaN	NaN	NaN	NaN	NaN	2	2	3	3	2	2	0	1	15	20175000	74821000	134470000	75319000	25103000	11588000	0	11590000	353060000	2	2	3	3	2	2	0	1	3	2	2	3	3	2	2	0	1	3	2	2	3
SMAC_01211.3_t1	SMAC_01211.3_t1	NaN	NaN	NaN	23.7696	NaN	24.0917	NaN	NaN	NaN	1	1	3	5	2	2	0	1	15	5562600	5975500	25219000	44430000	21232000	4362300	0	2961200	109740000	1	1	3	4	2	2	0	1	6	1	1	3	4	2	2	0	1	6	1	1	3
SMAC_01474.3_t1	SMAC_01474.3_t1	NaN	NaN	NaN	25.0566	NaN	NaN	NaN	NaN	NaN	1	5	4	5	0	0	0	0	15	15534000	62326000	61176000	49104000	0	0	0	0	188140000	1	4	4	3	0	0	0	0	6	1	4	4	3	0	0	0	0	6	1	4	4
SMAC_01814.3_t1	SMAC_01814.3_t1	NaN	NaN	NaN	26.3527	NaN	NaN	NaN	NaN	NaN	2	3	5	3	1	0	1	0	15	19273000	44868000	150230000	25128000	0	0	0	0	239490000	2	3	5	3	1	0	1	0	8	2	3	5	3	1	0	1	0	8	2	3	5
SMAC_01839.3_t2;SMAC_01839.3_t1	SMAC_01839.3_t2;SMAC_01839.3_t1	NaN	26.6422	NaN	NaN	NaN	NaN	NaN	NaN	NaN	3	1	1	3	3	1	2	1	15	104740000	82407000	139470000	89544000	91038000	0	54007000	44582000	605780000	3	2	2	3	3	1	1	1	6	3	2	2	3	3	1	1	1	6	3	2	2
SMAC_04094.3_t1	SMAC_04094.3_t1	NaN	NaN	NaN	24.2369	NaN	NaN	NaN	NaN	NaN	2	1	2	2	1	1	1	5	15	8034200	0	34659000	28059000	0	0	0	32653000	103410000	1	1	2	2	1	1	1	5	7	1	1	2	2	1	1	1	5	7	1	1	2
SMAC_04839.3_t1	SMAC_04839.3_t1	NaN	NaN	25.2614	NaN	25.7616	NaN	NaN	NaN	NaN	2	2	2	3	2	2	0	2	15	39401000	61458000	46978000	86846000	39046000	27035000	0	45550000	346310000	2	2	3	3	1	1	0	3	4	2	2	3	3	1	1	0	3	4	2	2	3
SMAC_04881.3_t1	SMAC_04881.3_t1	NaN	26.1909	NaN	25.8141	26.2044	NaN	NaN	NaN	NaN	2	1	3	4	2	0	1	2	15	66515000	37274000	71683000	160550000	19952000	0	0	18781000	374760000	2	1	3	4	2	0	1	2	4	2	1	3	4	2	0	1	2	4	2	1	3
SMAC_06309.3_t1	SMAC_06309.3_t1	NaN	NaN	NaN	NaN	25.5743	NaN	NaN	NaN	NaN	1	4	4	2	2	0	1	1	15	0	9785700	137840000	76022000	43071000	0	0	0	266720000	1	4	4	2	2	0	1	1	4	1	4	4	2	2	0	1	1	4	1	4	4
SMAC_06468.3_t1	SMAC_06468.3_t1	NaN	NaN	NaN	NaN	26.6003	NaN	NaN	NaN	NaN	2	1	6	6	0	0	0	0	15	21045000	19975000	39826000	154810000	0	0	0	0	235650000	2	1	6	7	0	0	0	0	11	2	1	6	7	0	0	0	0	11	2	1	6
SMAC_06601.3_t1	SMAC_06601.3_t1	NaN	24.3568	NaN	NaN	NaN	NaN	NaN	NaN	NaN	4	3	5	3	0	0	0	0	15	21484000	24984000	16902000	31986000	0	0	0	0	95355000	4	3	5	3	0	0	0	0	6	4	3	5	3	0	0	0	0	6	4	3	5
SMAC_06621.3_t1	SMAC_06621.3_t1	NaN	NaN	NaN	NaN	24.3525	NaN	NaN	NaN	NaN	0	1	7	4	2	1	0	0	15	0	6434200	68601000	32593000	0	0	0	0	107630000	0	1	7	4	2	1	0	0	7	0	1	7	4	2	1	0	0	7	0	1	7
SMAC_06801.3_t1	SMAC_06801.3_t1	NaN	NaN	NaN	25.3363	NaN	NaN	NaN	NaN	25.4562	3	2	3	3	1	1	0	2	15	26355000	47853000	93948000	43031000	26560000	28722000	0	25626000	292090000	3	2	3	3	1	1	0	2	4	3	2	3	3	1	1	0	2	4	3	2	3
SMAC_06967.3_t1	SMAC_06967.3_t1	NaN	NaN	NaN	NaN	25.3724	NaN	NaN	NaN	25.316	1	1	3	3	3	1	0	3	15	0	0	39007000	87139000	0	12640000	0	20571000	159360000	1	1	3	3	3	1	0	3	4	1	1	3	3	3	1	0	3	4	1	1	3
SMAC_07771.3_t1	SMAC_07771.3_t1	NaN	NaN	25.8173	NaN	NaN	NaN	NaN	NaN	NaN	1	3	2	5	1	1	1	1	15	25358000	90765000	38904000	84330000	24678000	0	0	5974500	270010000	1	3	2	5	1	1	1	2	7	1	3	2	5	1	1	1	2	7	1	3	2
SMAC_08188.3_t1	SMAC_08188.3_t1	NaN	NaN	NaN	NaN	NaN	NaN	NaN	24.015	NaN	1	1	2	3	2	2	3	1	15	20198000	23985000	20486000	26773000	13332000	16681000	18140000	0	139600000	1	1	2	3	2	2	3	1	3	1	1	2	3	2	2	3	1	3	1	1	2
SMAC_08289.3_t1	SMAC_08289.3_t1	NaN	NaN	NaN	NaN	25.7646	NaN	NaN	NaN	NaN	2	2	4	4	2	1	0	0	15	11701000	0	23008000	86738000	11571000	0	0	0	133020000	2	2	4	4	1	1	0	0	7	2	2	4	4	1	1	0	0	7	2	2	4
SMAC_08740.3_t1	SMAC_08740.3_t1	NaN	27.0748	NaN	26.9183	27.2193	26.3158	26.6757	26.7169	27.1442	2	1	2	2	2	2	2	2	15	142020000	48554000	226620000	239090000	101370000	101240000	112310000	106580000	1077800000	2	1	2	2	2	2	2	2	2	2	1	2	2	2	2	2	2	2	2	1	2
SMAC_00313.3_t1	SMAC_00313.3_t1	NaN	NaN	NaN	NaN	25.9739	NaN	NaN	NaN	NaN	1	0	2	6	2	2	0	1	14	0	0	0	100290000	13157000	3744400	0	5495900	122680000	1	0	2	3	2	1	0	1	4	1	0	2	3	2	1	0	1	4	1	0	2
SMAC_01924.3_t1	SMAC_01924.3_t1	NaN	NaN	NaN	25.2296	NaN	NaN	NaN	NaN	NaN	2	3	3	2	2	2	0	0	14	22772000	21277000	68968000	36796000	37393000	39263000	0	0	226470000	2	2	3	2	2	2	0	0	5	2	2	3	2	2	2	0	0	5	2	2	3
SMAC_02307.3_t1	SMAC_02307.3_t1	NaN	NaN	23.9262	NaN	NaN	NaN	NaN	NaN	NaN	0	1	4	2	4	1	0	2	14	0	24472000	109000000	32163000	39776000	18588000	0	18984000	242990000	0	1	3	1	4	1	0	2	6	0	1	3	1	4	1	0	2	6	0	1	3
SMAC_03432.3_t1	SMAC_03432.3_t1	NaN	NaN	24.9843	24.6465	NaN	NaN	NaN	NaN	NaN	1	2	4	3	1	0	1	2	14	15819000	50013000	63321000	62815000	0	0	0	46698000	238660000	1	2	4	3	1	0	1	2	6	1	2	4	3	1	0	1	2	6	1	2	4
SMAC_03618.3_t1	SMAC_03618.3_t1	NaN	NaN	NaN	24.6973	NaN	NaN	NaN	NaN	NaN	1	2	3	5	1	0	0	2	14	0	0	47690000	146850000	22628000	0	0	14977000	232150000	1	1	3	5	1	0	0	2	6	1	1	3	5	1	0	0	2	6	1	1	3
SMAC_03769.3_t1	SMAC_03769.3_t1	NaN	22.9257	NaN	NaN	NaN	NaN	NaN	NaN	NaN	1	3	2	4	1	2	1	0	14	7967700	38768000	29953000	28974000	0	8927400	0	0	114590000	1	4	2	4	1	2	1	0	6	1	4	2	4	1	2	1	0	6	1	4	2
SMAC_03789.3_t1	SMAC_03789.3_t1	NaN	NaN	NaN	24.9162	NaN	NaN	NaN	NaN	NaN	3	2	4	5	0	0	0	0	14	26280000	25709000	55502000	19192000	0	0	0	0	126680000	3	2	3	3	0	0	0	0	5	3	2	3	3	0	0	0	0	5	3	2	3
SMAC_04507.3_t1	SMAC_04507.3_t1	NaN	NaN	25.0398	25.1688	NaN	NaN	NaN	NaN	NaN	0	2	4	3	0	4	0	1	14	0	52158000	67024000	66392000	0	37660000	0	9710800	232940000	0	2	4	3	0	4	0	1	7	0	2	4	3	0	4	0	1	7	0	2	4
SMAC_04756.3_t1	SMAC_04756.3_t1	NaN	NaN	25.4593	25.6781	25.5574	NaN	NaN	NaN	NaN	1	4	5	2	1	0	0	1	14	0	68624000	122830000	52393000	0	0	0	0	243840000	1	4	5	2	1	0	0	1	6	1	4	5	2	1	0	0	1	6	1	4	5
SMAC_05176.3_t1	SMAC_05176.3_t1	NaN	NaN	25.5109	NaN	NaN	NaN	NaN	NaN	NaN	3	2	2	3	1	1	2	0	14	20549000	73397000	58383000	42384000	30851000	21654000	19630000	0	266850000	3	2	2	3	1	2	2	0	5	3	2	2	3	1	2	2	0	5	3	2	2
SMAC_05911.3_t1	SMAC_05911.3_t1	NaN	NaN	NaN	25.4674	NaN	NaN	NaN	NaN	NaN	1	2	3	4	1	3	0	0	14	17480000	31545000	81326000	69953000	22076000	10916000	0	0	233300000	1	2	4	4	1	3	0	0	6	1	2	4	4	1	3	0	0	6	1	2	4
SMAC_06119.3_t1	SMAC_06119.3_t1	NaN	NaN	NaN	NaN	25.1993	NaN	NaN	NaN	NaN	2	1	0	4	4	1	1	1	14	7462600	7093800	0	58620000	5379000	0	11929000	9498100	99982000	2	1	0	5	5	1	2	1	6	2	1	0	5	5	1	2	1	6	2	1	0
SMAC_06284.3_t1	SMAC_06284.3_t1	NaN	NaN	25.4103	25.4554	NaN	NaN	NaN	NaN	25.0445	1	2	3	4	2	0	0	2	14	15790000	69015000	80298000	33754000	21270000	0	0	25361000	245490000	1	2	3	4	2	0	0	2	4	1	2	3	4	2	0	0	2	4	1	2	3
SMAC_06340.3_t1	SMAC_06340.3_t1	NaN	NaN	NaN	NaN	26.3539	NaN	NaN	NaN	NaN	2	3	2	4	1	1	0	1	14	51666000	74792000	99970000	130500000	43702000	25140000	0	12158000	437930000	3	3	2	4	1	1	0	1	4	3	3	2	4	1	1	0	1	4	3	3	2
SMAC_07415.3_t1	SMAC_07415.3_t1	NaN	NaN	NaN	24.4135	NaN	NaN	NaN	NaN	NaN	3	3	3	2	1	1	1	0	14	31529000	20899000	39172000	0	0	17744000	22212000	0	131560000	3	3	3	2	1	1	1	0	5	3	3	3	2	1	1	1	0	5	3	3	3
SMAC_07840.3_t1	SMAC_07840.3_t1	NaN	26.099	25.3095	NaN	NaN	NaN	NaN	NaN	NaN	4	3	1	1	2	0	2	1	14	76217000	57176000	45657000	34157000	20432000	0	45881000	25451000	304970000	2	2	2	1	1	0	2	1	3	2	2	2	1	1	0	2	1	3	2	2	2
SMAC_08326.3_t1	SMAC_08326.3_t1	NaN	NaN	NaN	NaN	NaN	24.5303	NaN	NaN	NaN	1	2	3	2	1	1	2	2	14	0	34944000	34936000	49000000	28913000	39022000	30332000	21794000	238940000	1	2	2	2	1	1	2	2	3	1	2	2	2	1	1	2	2	3	1	2	2
SMAC_01812.3_t1	SMAC_01812.3_t1	NaN	NaN	NaN	NaN	23.0924	NaN	NaN	NaN	NaN	2	3	4	1	1	2	0	0	13	13013000	40264000	67406000	13608000	0	11092000	0	0	145380000	2	3	4	1	1	2	0	0	5	2	3	4	1	1	2	0	0	5	2	3	4
SMAC_01845.3_t1	SMAC_01845.3_t1	NaN	NaN	NaN	24.823	NaN	NaN	NaN	NaN	NaN	1	1	3	2	1	1	3	1	13	15879000	21115000	52031000	20504000	29640000	20688000	0	0	159860000	1	1	3	2	2	1	3	1	5	1	1	3	2	2	1	3	1	5	1	1	3
SMAC_01944.3_t1	SMAC_01944.3_t1	NaN	NaN	NaN	25.1344	25.7742	NaN	NaN	NaN	NaN	1	2	4	4	0	1	1	0	13	14523000	69888000	67283000	84960000	0	24398000	0	0	261050000	1	3	3	2	0	1	1	0	4	1	3	3	2	0	1	1	0	4	1	3	3
SMAC_02013.3_t1	SMAC_02013.3_t1	NaN	NaN	NaN	NaN	NaN	NaN	NaN	NaN	23.9791	0	1	3	2	2	2	1	2	13	0	0	70844000	10025000	18262000	0	7435600	12176000	118740000	0	1	2	2	2	2	1	2	3	0	1	2	2	2	2	1	2	3	0	1	2
SMAC_02388.3_t1	SMAC_02388.3_t1	NaN	29.202	NaN	28.7778	NaN	29.2346	NaN	NaN	NaN	2	1	2	4	2	0	1	1	13	732650000	13480000	563230000	56996000	782250000	0	10217000	532560000	2691400000	2	1	2	3	2	0	1	1	4	2	1	2	3	2	0	1	1	4	2	1	2
SMAC_02633.3_t1	SMAC_02633.3_t1	NaN	NaN	NaN	26.1321	NaN	NaN	NaN	NaN	NaN	1	0	3	2	1	1	2	3	13	18349000	0	128920000	0	31802000	0	0	29105000	208180000	1	0	3	2	1	1	2	3	7	1	0	3	2	1	1	2	3	7	1	0	3
SMAC_02770.3_t1	SMAC_02770.3_t1	NaN	NaN	NaN	25.4105	25.7567	NaN	NaN	NaN	NaN	1	1	4	5	0	1	0	1	13	24984000	38048000	76350000	87857000	0	17374000	0	14574000	259190000	1	1	3	4	0	1	0	1	5	1	1	3	4	0	1	0	1	5	1	1	3
SMAC_02921.3_t1	SMAC_02921.3_t1	NaN	NaN	NaN	NaN	NaN	NaN	NaN	24.8491	NaN	2	3	1	2	3	0	2	0	13	17925000	44933000	38982000	0	24959000	15960000	32341000	0	175100000	2	3	1	1	3	1	1	0	4	2	3	1	1	3	1	1	0	4	2	3	1
SMAC_03922.3_t1	SMAC_03922.3_t1	NaN	NaN	NaN	26.5709	26.7824	NaN	NaN	NaN	NaN	3	0	2	5	1	1	0	1	13	14770000	0	159510000	188870000	51607000	0	0	22977000	437730000	2	0	2	2	1	1	0	1	2	2	0	2	2	1	1	0	1	2	2	0	2
SMAC_05191.3_t1	SMAC_05191.3_t1	NaN	NaN	NaN	NaN	NaN	NaN	27.3667	NaN	26.0743	1	1	1	1	2	2	2	3	13	34142000	28470000	48019000	51265000	39876000	161230000	81908000	49610000	494520000	1	1	1	1	2	2	2	2	2	1	1	1	1	2	2	2	2	2	1	1	1
SMAC_05314.3_t1;SMAC_06716.3_t1	SMAC_05314.3_t1	NaN	26.0229	25.8199	25.7259	26.1086	NaN	NaN	NaN	NaN	2	4	3	3	0	0	0	1	13	76334000	119540000	77006000	86946000	0	0	0	0	359820000	3	4	3	3	0	0	0	1	4	3	4	3	3	0	0	0	1	4	3	4	3
SMAC_05347.3_t1	SMAC_05347.3_t1	996	26.1205	25.5799	NaN	NaN	NaN	NaN	NaN	NaN	5	4	1	2	1	0	0	0	13	93574000	45340000	17871000	13867000	15493000	0	0	0	186150000	5	5	1	2	1	0	0	0	7	5	5	1	2	1	0	0	0	7	5	5	1
SMAC_05952.3_t1	SMAC_05952.3_t1	NaN	NaN	NaN	24.9302	25.5442	NaN	NaN	NaN	NaN	0	2	2	3	2	1	2	1	13	0	26181000	54602000	75702000	20364000	0	0	0	176850000	0	1	3	3	2	1	2	1	3	0	1	3	3	2	1	2	1	3	0	1	3
SMAC_06923.3_t1	SMAC_06923.3_t1	NaN	NaN	25.0017	NaN	25.6927	NaN	NaN	NaN	NaN	1	2	3	4	1	0	1	1	13	0	40108000	59130000	93885000	32526000	0	0	37904000	263550000	1	2	3	4	1	0	1	2	8	1	2	3	4	1	0	1	2	8	1	2	3
SMAC_07167.3_t1	SMAC_07167.3_t1	NaN	NaN	NaN	25.8489	26.2542	NaN	26.5013	NaN	26.6315	1	0	3	2	0	2	2	3	13	44819000	55522000	137520000	119840000	0	85062000	0	86481000	529240000	1	1	2	2	0	2	2	2	2	1	1	2	2	0	2	2	2	2	1	1	2
SMAC_00437.3_t1	SMAC_00437.3_t1	NaN	NaN	NaN	NaN	NaN	26.2727	26.2039	NaN	NaN	1	2	1	1	2	3	0	2	12	0	0	0	37656000	70632000	90677000	0	16740000	215710000	1	2	1	1	2	4	0	2	4	1	2	1	1	2	4	0	2	4	1	2	1
SMAC_01050.3_t1	SMAC_01050.3_t1	NaN	NaN	NaN	23.8742	NaN	NaN	NaN	NaN	NaN	2	1	3	4	0	1	1	0	12	27633000	8880700	26955000	83142000	0	8152400	9790000	0	164550000	2	1	3	3	0	1	1	0	4	2	1	3	3	0	1	1	0	4	2	1	3
SMAC_01089.3_t1	SMAC_01089.3_t1	NaN	NaN	23.9287	NaN	NaN	NaN	NaN	NaN	NaN	2	4	2	1	1	1	0	1	12	14437000	24514000	16671000	19219000	5230400	0	0	0	80071000	2	4	2	1	1	1	0	1	7	2	4	2	1	1	1	0	1	7	2	4	2
SMAC_01108.3_t1	SMAC_01108.3_t1	NaN	NaN	NaN	NaN	26.0189	NaN	NaN	NaN	26.3104	0	0	2	2	1	2	2	3	12	0	0	102610000	103090000	45836000	39005000	26986000	61453000	378980000	0	0	2	2	1	2	1	2	3	0	0	2	2	1	2	1	2	3	0	0	2
SMAC_01294.3_t1	SMAC_01294.3_t1	NaN	26.5961	25.9657	NaN	26.0145	NaN	NaN	NaN	NaN	4	4	2	2	0	0	0	0	12	118220000	105650000	42371000	72607000	0	0	0	0	338850000	3	3	2	2	0	0	0	0	4	3	3	2	2	0	0	0	0	4	3	3	2
SMAC_01714.3_t1	SMAC_01714.3_t1	NaN	NaN	25.3125	25.6932	NaN	NaN	NaN	NaN	NaN	2	2	2	2	1	1	1	1	12	50770000	56590000	103530000	26992000	22133000	6677500	0	13423000	280120000	2	2	2	2	1	1	1	1	4	2	2	2	2	1	1	1	1	4	2	2	2
SMAC_02626.3_t1	SMAC_02626.3_t1	NaN	NaN	NaN	NaN	NaN	NaN	NaN	NaN	24.3974	1	1	1	3	2	1	0	3	12	0	12802000	0	0	12326000	0	0	16271000	41399000	1	1	1	3	2	1	0	3	7	1	1	1	3	2	1	0	3	7	1	1	1
SMAC_02700.3_t1	SMAC_02700.3_t1	NaN	NaN	25.7136	NaN	NaN	NaN	NaN	NaN	NaN	1	4	2	1	0	1	2	1	12	34040000	84473000	51137000	29083000	0	16425000	34446000	12388000	261990000	1	5	2	1	0	1	2	1	6	1	5	2	1	0	1	2	1	6	1	5	2
SMAC_03233.3_t1	SMAC_03233.3_t1	NaN	NaN	NaN	25.2723	NaN	NaN	NaN	NaN	NaN	2	2	3	3	0	0	1	1	12	17848000	45694000	71038000	49646000	0	0	0	20673000	204900000	2	2	3	3	0	0	1	2	3	2	2	3	3	0	0	1	2	3	2	2	3
SMAC_03607.3_t1	SMAC_03607.3_t1	NaN	NaN	NaN	25.2933	NaN	NaN	NaN	NaN	NaN	0	3	3	3	2	0	0	1	12	0	0	72082000	0	16590000	0	0	12697000	101370000	0	2	3	3	2	0	0	1	8	0	2	3	3	2	0	0	1	8	0	2	3
SMAC_03917.3_t1	SMAC_03917.3_t1	NaN	NaN	NaN	24.4182	NaN	NaN	NaN	NaN	NaN	2	2	3	4	0	0	0	1	12	33585000	0	39299000	85533000	0	0	0	15443000	173860000	2	2	3	4	0	0	0	1	8	2	2	3	4	0	0	0	1	8	2	2	3
SMAC_04008.3_t1	SMAC_04008.3_t1	NaN	NaN	NaN	25.8136	NaN	NaN	NaN	NaN	NaN	0	1	4	2	1	2	0	2	12	0	0	103380000	83903000	0	0	0	17690000	204970000	0	1	4	2	1	2	0	2	8	0	1	4	2	1	2	0	2	8	0	1	4
SMAC_04079.3_t1	SMAC_04079.3_t1	NaN	NaN	NaN	NaN	25.9765	NaN	NaN	NaN	NaN	1	1	5	5	0	0	0	0	12	0	0	41845000	100460000	0	0	0	0	142310000	1	1	5	4	0	0	0	0	5	1	1	5	4	0	0	0	0	5	1	1	5
SMAC_04377.3_t1	SMAC_04377.3_t1	NaN	NaN	NaN	24.5926	NaN	NaN	NaN	NaN	NaN	1	3	3	2	1	0	2	0	12	17569000	29840000	44350000	22499000	0	0	22164000	0	136420000	1	3	3	2	1	0	2	0	6	1	3	3	2	1	0	2	0	6	1	3	3
SMAC_05423.3_t1	SMAC_05423.3_t1	NaN	NaN	24.7897	24.4854	NaN	NaN	NaN	NaN	NaN	1	3	2	1	1	1	2	1	12	0	50297000	34582000	0	0	0	22843000	0	107720000	1	3	2	1	1	1	2	1	5	1	3	2	1	1	1	2	1	5	1	3	2
SMAC_05598.3_t1	SMAC_05598.3_t1	NaN	NaN	NaN	NaN	24.2783	NaN	NaN	NaN	NaN	1	3	4	4	0	0	0	0	12	0	30155000	68274000	30960000	0	0	0	0	129390000	1	3	4	4	0	0	0	0	6	1	3	4	4	0	0	0	0	6	1	3	4
SMAC_05764.3_t1	SMAC_05764.3_t1	NaN	NaN	NaN	NaN	NaN	25.0209	NaN	NaN	NaN	1	0	1	1	2	2	2	3	12	11695000	0	0	0	40624000	0	9668900	0	61988000	1	0	1	1	2	2	2	2	3	1	0	1	1	2	2	2	2	3	1	0	1
SMAC_06320.3_t1	SMAC_06320.3_t1	NaN	NaN	25.4303	25.667	NaN	NaN	NaN	NaN	NaN	1	1	3	3	0	2	1	1	12	0	70798000	91815000	31605000	0	0	0	9912400	204130000	1	2	2	3	0	2	1	1	5	1	2	2	3	0	2	1	1	5	1	2	2
SMAC_08650.3_t1	SMAC_08650.3_t1	NaN	NaN	NaN	25.1126	25.5282	NaN	NaN	NaN	NaN	2	3	2	3	0	1	1	0	12	0	28176000	64173000	73130000	18076000	14941000	0	0	198500000	2	3	2	3	1	1	1	0	3	2	3	2	3	1	1	1	0	3	2	3	2
SMAC_00549.3_t1	SMAC_00549.3_t1	10	NaN	NaN	24.6862	NaN	NaN	NaN	NaN	NaN	1	2	2	4	0	1	0	1	11	0	51342000	47323000	51862000	0	0	0	2936400	153460000	1	2	3	4	0	1	1	1	6	1	2	3	4	0	1	1	1	6	1	2	3
SMAC_00671.3_t1	SMAC_00671.3_t1	NaN	NaN	NaN	NaN	26.0739	NaN	NaN	NaN	NaN	1	1	2	6	1	0	0	0	11	16018000	21086000	45658000	107480000	0	0	0	0	190240000	1	1	2	5	1	0	0	0	5	1	1	2	5	1	0	0	0	5	1	1	2
SMAC_00774.3_t1	SMAC_00774.3_t1	NaN	NaN	NaN	NaN	NaN	NaN	NaN	NaN	27.1248	1	0	0	1	2	2	1	4	11	9304800	0	0	35234000	0	183960000	22994000	107760000	359250000	1	0	0	2	2	2	1	4	6	1	0	0	2	2	2	1	4	6	1	0	0
SMAC_02284.3_t1	SMAC_02284.3_t1	NaN	NaN	NaN	NaN	NaN	25.027	NaN	NaN	NaN	0	2	2	3	2	1	1	0	11	0	26596000	48564000	41873000	40796000	0	0	0	157830000	0	2	2	4	2	1	1	0	6	0	2	2	4	2	1	1	0	6	0	2	2
SMAC_02363.3_t1	SMAC_02363.3_t1	NaN	NaN	NaN	NaN	24.9715	NaN	NaN	NaN	NaN	1	0	2	2	3	1	1	1	11	22638000	18455000	27194000	50058000	49468000	25548000	26299000	38595000	258250000	1	1	2	2	3	1	1	1	3	1	1	2	2	3	1	1	1	3	1	1	2
SMAC_02664.3_t1	SMAC_02664.3_t1	NaN	NaN	NaN	NaN	NaN	23.5452	NaN	NaN	NaN	0	3	2	0	2	2	2	0	11	0	49780000	29823000	0	14606000	19872000	34109000	0	148190000	0	3	1	0	2	1	2	0	4	0	3	1	0	2	1	2	0	4	0	3	1
SMAC_02899.3_t1	SMAC_02899.3_t1	NaN	NaN	NaN	NaN	NaN	NaN	25.4647	NaN	NaN	0	0	0	0	3	5	2	1	11	0	0	0	0	22865000	42337000	29498000	19352000	114050000	0	0	0	0	2	3	2	1	3	0	0	0	0	2	3	2	1	3	0	0	0
SMAC_03433.3_t1	SMAC_03433.3_t1	NaN	NaN	NaN	25.7923	25.6966	NaN	NaN	NaN	NaN	1	4	3	3	0	0	0	0	11	0	85218000	100880000	83604000	0	0	0	0	269700000	1	3	3	3	0	0	0	0	4	1	3	3	3	0	0	0	0	4	1	3	3
SMAC_03483.3_t1	SMAC_03483.3_t1	NaN	NaN	NaN	26.6158	NaN	NaN	NaN	NaN	NaN	1	1	3	1	2	1	0	2	11	63455000	0	180290000	142190000	72283000	46916000	0	23487000	528620000	1	1	3	1	2	1	0	2	3	1	1	3	1	2	1	0	2	3	1	1	3
SMAC_03770.3_t1	SMAC_03770.3_t1	NaN	NaN	NaN	NaN	26.4075	NaN	NaN	NaN	NaN	4	0	1	6	0	0	0	0	11	162220000	0	12530000	135440000	0	0	0	0	310200000	2	0	1	4	0	0	0	0	5	2	0	1	4	0	0	0	0	5	2	0	1
SMAC_04143.3_t1;SMAC_01187.3_t1	SMAC_04143.3_t1	NaN	NaN	NaN	NaN	NaN	NaN	NaN	NaN	25.2476	0	0	1	2	3	4	0	1	11	0	0	0	17585000	69011000	35285000	0	29333000	151210000	0	0	1	2	2	3	0	2	3	0	0	1	2	2	3	0	2	3	0	0	1
SMAC_04465.3_t1	SMAC_04465.3_t1	NaN	24.4561	NaN	NaN	24.3414	NaN	NaN	NaN	NaN	3	2	1	3	0	1	1	0	11	23021000	0	11506000	32336000	0	0	12052000	0	78915000	3	2	1	3	0	1	1	0	4	3	2	1	3	0	1	1	0	4	3	2	1
SMAC_04482.3_t1	SMAC_04482.3_t1	NaN	NaN	NaN	NaN	24.4462	NaN	NaN	NaN	NaN	0	4	3	4	0	0	0	0	11	0	21575000	4642600	34781000	0	0	0	0	60999000	0	4	3	4	0	0	0	0	6	0	4	3	4	0	0	0	0	6	0	4	3
SMAC_04549.3_t1	SMAC_04549.3_t1	NaN	NaN	NaN	24.9642	NaN	NaN	NaN	NaN	NaN	1	4	2	3	1	0	0	0	11	0	33400000	57379000	43227000	25212000	0	0	0	159220000	1	4	2	3	1	0	0	0	8	1	4	2	3	1	0	0	0	8	1	4	2
SMAC_04665.3_t1	SMAC_04665.3_t1	NaN	NaN	NaN	NaN	26.3748	NaN	NaN	NaN	NaN	1	1	1	4	0	3	0	1	11	9946900	10712000	23070000	132410000	0	0	0	0	176140000	1	1	1	4	0	3	0	1	4	1	1	1	4	0	3	0	1	4	1	1	1
SMAC_04900.3_t1	SMAC_04900.3_t1	NaN	NaN	NaN	24.8498	NaN	NaN	NaN	NaN	NaN	1	2	4	2	1	1	0	0	11	15624000	0	53003000	0	0	0	0	0	68627000	1	2	4	2	1	1	0	0	8	1	2	4	2	1	1	0	0	8	1	2	4
SMAC_05597.3_t1	SMAC_05597.3_t1	NaN	NaN	NaN	NaN	23.3264	NaN	NaN	NaN	NaN	2	4	2	2	0	1	0	0	11	0	18175000	26148000	16004000	0	0	0	0	60327000	1	3	2	2	0	1	0	0	3	1	3	2	2	0	1	0	0	3	1	3	2
SMAC_05775.3_t1;SMAC_05775.3_t2	SMAC_05775.3_t1;SMAC_05775.3_t2	NaN	NaN	NaN	NaN	25.1865	NaN	NaN	NaN	NaN	3	2	2	3	0	0	1	0	11	16830000	0	16900000	58102000	0	0	11888000	0	103720000	3	2	2	3	0	0	1	0	4	3	2	2	3	0	0	1	0	4	3	2	2
SMAC_06263.3_t1	SMAC_06263.3_t1	NaN	NaN	NaN	NaN	NaN	NaN	23.6389	NaN	NaN	1	0	2	5	1	1	0	1	11	0	0	0	8213700	91886000	11942000	0	8364200	120410000	1	0	2	5	1	1	0	1	9	1	0	2	5	1	1	0	1	9	1	0	2
SMAC_06706.3_t1	SMAC_06706.3_t1	NaN	NaN	NaN	NaN	25.4232	NaN	NaN	NaN	NaN	2	2	2	2	1	1	0	1	11	29781000	20000000	43792000	68464000	19145000	7976000	0	0	189160000	2	2	2	3	1	1	0	1	3	2	2	2	3	1	1	0	1	3	2	2	2
SMAC_07113.3_t1	SMAC_07113.3_t1	NaN	NaN	NaN	NaN	NaN	25.7328	NaN	25.5692	NaN	0	0	0	0	6	1	4	0	11	0	0	0	0	68845000	0	51209000	0	120050000	0	0	0	0	5	1	4	0	5	0	0	0	0	5	1	4	0	5	0	0	0
SMAC_07304.3_t1	SMAC_07304.3_t1	NaN	NaN	NaN	24.5478	NaN	NaN	NaN	NaN	NaN	1	2	3	2	1	0	1	1	11	0	0	42993000	10980000	10611000	0	0	12797000	77381000	1	2	3	2	1	0	1	1	4	1	2	3	2	1	0	1	1	4	1	2	3
SMAC_07829.3_t1	SMAC_07829.3_t1	NaN	NaN	NaN	NaN	NaN	24.9029	25.7241	25.467	NaN	0	0	1	2	3	2	3	0	11	0	0	8313100	18398000	42488000	39828000	57799000	0	166830000	0	0	1	1	3	2	3	0	3	0	0	1	1	3	2	3	0	3	0	0	1
SMAC_09071.3_t1	SMAC_09071.3_t1	NaN	NaN	NaN	24.8162	NaN	25.2896	25.2994	NaN	NaN	0	1	2	3	2	2	0	1	11	0	0	52260000	60023000	49778000	36864000	0	27962000	226890000	0	1	2	3	2	2	0	1	3	0	1	2	3	2	2	0	1	3	0	1	2
SMAC_00432.3_t1	SMAC_00432.3_t1	NaN	NaN	NaN	NaN	NaN	NaN	NaN	NaN	NaN	1	2	2	3	0	1	0	1	10	0	0	0	0	0	0	0	0	0	1	2	2	3	0	1	0	1	4	1	2	2	3	0	1	0	1	4	1	2	2
SMAC_00788.3_t1	SMAC_00788.3_t1	NaN	NaN	NaN	NaN	24.7896	25.1958	NaN	NaN	NaN	1	0	4	3	2	0	0	0	10	7039500	0	27100000	60074000	33356000	0	0	0	127570000	1	0	4	3	2	0	0	0	4	1	0	4	3	2	0	0	0	4	1	0	4
SMAC_01241.3_t1	SMAC_01241.3_t1	NaN	NaN	NaN	NaN	NaN	NaN	23.2348	NaN	NaN	2	2	1	2	1	1	0	1	10	0	10200000	0	0	0	9025200	0	0	19225000	2	1	1	2	1	1	0	1	3	2	1	1	2	1	1	0	1	3	2	1	1
SMAC_01524.3_t1	SMAC_01524.3_t1	NaN	NaN	NaN	NaN	25.1208	NaN	NaN	NaN	NaN	1	0	2	3	1	1	1	1	10	22022000	0	41347000	55516000	24765000	17592000	16717000	12510000	190470000	1	0	2	2	1	1	1	1	2	1	0	2	2	1	1	1	1	2	1	0	2
SMAC_01699.3_t1	SMAC_01699.3_t1	NaN	NaN	NaN	NaN	25.5233	NaN	NaN	NaN	NaN	1	1	5	3	0	0	0	0	10	14339000	14571000	49649000	73381000	0	0	0	0	151940000	1	1	5	3	0	0	0	0	6	1	1	5	3	0	0	0	0	6	1	1	5
SMAC_01737.3_t1	SMAC_01737.3_t1	NaN	NaN	NaN	24.895	NaN	NaN	NaN	NaN	NaN	1	1	5	1	1	0	0	1	10	0	7497800	54692000	0	0	0	0	0	62190000	1	1	5	1	1	0	0	1	6	1	1	5	1	1	0	0	1	6	1	1	5
SMAC_01809.3_t1	SMAC_01809.3_t1	NaN	24.9064	NaN	NaN	25.9371	NaN	NaN	NaN	NaN	1	1	1	2	4	0	0	1	10	24266000	0	31586000	108680000	0	0	0	20423000	184950000	2	1	1	3	2	0	0	1	4	2	1	1	3	2	0	0	1	4	2	1	1
SMAC_02251.3_t1	SMAC_02251.3_t1	NaN	NaN	NaN	24.8832	NaN	NaN	NaN	NaN	NaN	1	1	3	1	2	0	0	2	10	21373000	26040000	54246000	47226000	0	0	0	29369000	178250000	1	1	2	1	1	0	0	2	3	1	1	2	1	1	0	0	2	3	1	1	2
SMAC_02450.3_t1	SMAC_02450.3_t1	NaN	NaN	NaN	NaN	NaN	NaN	25.0249	NaN	NaN	1	1	1	1	0	4	0	2	10	11257000	0	0	0	0	31212000	0	0	42469000	1	1	1	1	0	3	0	2	4	1	1	1	1	0	3	0	2	4	1	1	1
SMAC_02584.3_t1	SMAC_02584.3_t1	NaN	NaN	25.8611	25.8148	25.9982	NaN	NaN	NaN	NaN	1	2	3	2	1	0	0	1	10	23697000	74659000	151280000	79227000	19645000	0	0	9744600	358260000	1	3	4	2	1	0	0	1	4	1	3	4	2	1	0	0	1	4	1	3	4
SMAC_02597.3_t1	SMAC_02597.3_t1	NaN	NaN	NaN	NaN	26.1359	NaN	NaN	NaN	NaN	1	3	2	3	1	0	0	0	10	13206000	47267000	58093000	112200000	35599000	0	0	0	266370000	1	2	2	3	1	0	0	0	4	1	2	2	3	1	0	0	0	4	1	2	2
SMAC_03179.3_t1	SMAC_03179.3_t1	NaN	NaN	NaN	NaN	23.8213	NaN	NaN	NaN	NaN	1	1	3	1	1	1	2	0	10	0	37001000	58168000	22554000	45903000	19844000	22005000	0	205470000	1	1	3	1	1	1	2	0	4	1	1	3	1	1	1	2	0	4	1	1	3
SMAC_04114.3_t1	SMAC_04114.3_t1	NaN	NaN	NaN	NaN	25.2675	NaN	NaN	NaN	NaN	2	1	1	3	2	0	0	1	10	16626000	0	35755000	61456000	0	0	0	0	113840000	2	1	1	2	2	0	0	1	3	2	1	1	2	2	0	0	1	3	2	1	1
SMAC_04241.3_t1	SMAC_04241.3_t1	NaN	NaN	NaN	NaN	24.7083	NaN	NaN	NaN	NaN	3	2	0	3	0	0	1	1	10	16431000	17966000	0	41711000	0	0	0	0	76108000	1	2	0	2	0	0	1	1	2	1	2	0	2	0	0	1	1	2	1	2	0
SMAC_04641.3_t1	SMAC_04641.3_t1	NaN	NaN	NaN	NaN	24.7919	NaN	NaN	NaN	NaN	1	1	0	3	1	1	3	0	10	0	0	19914000	44199000	38666000	11869000	15379000	0	130030000	1	1	1	3	1	1	3	0	5	1	1	1	3	1	1	3	0	5	1	1	1
SMAC_04973.3_t1	SMAC_04973.3_t1	NaN	NaN	24.7196	24.3974	25.0436	NaN	NaN	NaN	NaN	1	2	1	3	2	0	0	1	10	17157000	41286000	39660000	52940000	19755000	0	0	8037400	178840000	1	2	2	2	2	0	0	1	3	1	2	2	2	2	0	0	1	3	1	2	2
SMAC_05553.3_t1	SMAC_05553.3_t1	NaN	25.0914	NaN	NaN	25.1908	NaN	NaN	NaN	NaN	3	1	2	1	1	0	1	1	10	35735000	31359000	28501000	58294000	13724000	0	12442000	9152700	189210000	3	1	2	2	1	0	1	1	4	3	1	2	2	1	0	1	1	4	3	1	2
SMAC_06813.3_t1	SMAC_06813.3_t1	NaN	NaN	NaN	25.898	26.0226	NaN	NaN	NaN	NaN	0	1	4	4	0	0	0	1	10	0	0	102000000	110330000	0	0	0	24718000	237050000	0	1	4	3	0	0	0	1	4	0	1	4	3	0	0	0	1	4	0	1	4
SMAC_06945.3_t2;SMAC_06945.3_t1	SMAC_06945.3_t2;SMAC_06945.3_t1	NaN	NaN	NaN	25.9172	NaN	NaN	NaN	NaN	NaN	2	1	3	2	1	0	1	0	10	42946000	23878000	111080000	48998000	32948000	0	30854000	0	290700000	2	1	3	2	1	0	1	0	3	2	1	3	2	1	0	1	0	3	2	1	3
SMAC_07111.3_t1	SMAC_07111.3_t1	NaN	NaN	NaN	NaN	26.3052	NaN	NaN	NaN	NaN	0	1	2	4	1	1	1	0	10	0	92592000	91506000	126170000	109380000	71071000	114080000	0	604790000	0	1	2	3	1	1	1	0	4	0	1	2	3	1	1	1	0	4	0	1	2
SMAC_08204.3_t1;SMAC_08204.3_t2	SMAC_08204.3_t1;SMAC_08204.3_t2	NaN	NaN	24.1653	NaN	NaN	NaN	NaN	NaN	NaN	1	3	1	3	1	0	0	1	10	0	28882000	38100000	36496000	29026000	0	0	0	132500000	1	3	1	3	1	0	0	1	5	1	3	1	3	1	0	0	1	5	1	3	1
SMAC_12864.3_t1	SMAC_12864.3_t1	NaN	NaN	NaN	NaN	25.2998	NaN	NaN	NaN	NaN	2	2	4	2	0	0	0	0	10	12814000	25834000	116830000	62852000	0	0	0	0	218330000	2	2	3	1	0	0	0	0	3	2	2	3	1	0	0	0	0	3	2	2	3
SMAC_12947.3_t1	SMAC_12947.3_t1	NaN	NaN	26.3812	25.9373	NaN	NaN	NaN	NaN	NaN	1	5	3	0	0	0	1	0	10	35572000	139320000	106770000	0	0	0	0	0	281660000	2	5	4	1	0	0	1	0	5	2	5	4	1	0	0	1	0	5	2	5	4
SMAC_00479.3_t1	SMAC_00479.3_t1	NaN	NaN	NaN	NaN	NaN	NaN	27.192	NaN	NaN	0	0	0	0	1	7	1	0	9	0	0	0	0	15317000	140180000	0	0	155490000	0	0	0	0	1	7	1	0	7	0	0	0	0	1	7	1	0	7	0	0	0
SMAC_00490.3_t1	SMAC_00490.3_t1	NaN	25.837	NaN	NaN	25.4934	NaN	NaN	NaN	NaN	2	3	1	3	0	0	0	0	9	57494000	0	0	75596000	0	0	0	0	133090000	3	3	1	3	0	0	0	0	5	3	3	1	3	0	0	0	0	5	3	3	1
SMAC_00815.3_t1	SMAC_00815.3_t1	NaN	NaN	NaN	24.1415	NaN	NaN	NaN	25.3362	NaN	0	1	3	1	1	0	2	1	9	0	0	30943000	16606000	16208000	0	46245000	18783000	128780000	0	1	3	1	1	0	2	1	4	0	1	3	1	1	0	2	1	4	0	1	3
SMAC_00823.3_t1	SMAC_00823.3_t1	NaN	26.3637	NaN	25.3357	NaN	NaN	NaN	NaN	NaN	2	2	2	1	1	0	1	0	9	85543000	58769000	75651000	0	0	0	30596000	0	250560000	2	2	2	1	1	0	1	0	2	2	2	2	1	1	0	1	0	2	2	2	2
SMAC_00862.3_t1	SMAC_00862.3_t1	NaN	NaN	NaN	NaN	25.5309	NaN	NaN	NaN	NaN	3	0	1	5	0	0	0	0	9	21405000	0	20623000	73767000	0	0	0	0	115800000	3	0	1	5	0	0	0	0	5	3	0	1	5	0	0	0	0	5	3	0	1
SMAC_01049.3_t1	SMAC_01049.3_t1	NaN	NaN	NaN	25.8555	25.6747	NaN	NaN	NaN	NaN	2	2	3	1	1	0	0	0	9	27013000	30957000	104940000	82804000	0	0	0	0	245710000	1	1	2	2	1	0	0	0	2	1	1	2	2	1	0	0	0	2	1	1	2
SMAC_01105.3_t1	SMAC_01105.3_t1	NaN	NaN	NaN	25.53	26.3672	NaN	NaN	NaN	NaN	1	1	2	3	1	0	0	1	9	26331000	25748000	67194000	147110000	0	0	0	39558000	305940000	1	1	2	3	1	0	0	1	3	1	1	2	3	1	0	0	1	3	1	1	2
SMAC_01454.3_t1	SMAC_01454.3_t1	NaN	NaN	NaN	NaN	NaN	NaN	23.2564	NaN	NaN	2	2	0	1	0	2	1	1	9	11288000	15420000	0	9767500	0	9160900	0	0	45636000	2	2	0	1	0	2	1	1	4	2	2	0	1	0	2	1	1	4	2	2	0
SMAC_01694.3_t1	SMAC_01694.3_t1	NaN	NaN	NaN	25.5423	NaN	NaN	NaN	NaN	NaN	0	1	5	2	0	0	0	1	9	0	10742000	85661000	27901000	0	0	0	29543000	153850000	0	1	6	2	0	0	0	1	8	0	1	6	2	0	0	0	1	8	0	1	6
SMAC_01698.3_t1	SMAC_01698.3_t1	NaN	NaN	NaN	NaN	24.9885	NaN	NaN	NaN	NaN	1	0	4	3	0	0	0	1	9	0	0	15473000	50649000	0	0	0	10800000	76922000	1	0	4	3	0	0	0	1	4	1	0	4	3	0	0	0	1	4	1	0	4
SMAC_02234.3_t1	SMAC_02234.3_t1	NaN	NaN	26.2231	26.1934	NaN	NaN	NaN	NaN	NaN	2	3	2	2	0	0	0	0	9	75595000	121430000	133160000	45745000	0	0	0	0	375930000	2	3	3	2	0	0	0	0	5	2	3	3	2	0	0	0	0	5	2	3	3
SMAC_02364.3_t1;SMAC_05286.3_t1	SMAC_02364.3_t1;SMAC_05286.3_t1	NaN	NaN	NaN	NaN	NaN	NaN	NaN	NaN	25.7868	1	0	1	1	2	1	1	2	9	0	0	32055000	0	0	0	12421000	42624000	87101000	1	0	1	1	2	1	1	2	2	1	0	1	1	2	1	1	2	2	1	0	1
SMAC_02805.3_t1	SMAC_02805.3_t1	NaN	NaN	22.9731	NaN	NaN	NaN	NaN	NaN	NaN	0	2	4	3	0	0	0	0	9	0	12640000	12738000	29924000	0	0	0	0	55301000	0	2	4	3	0	0	0	0	5	0	2	4	3	0	0	0	0	5	0	2	4
SMAC_03451.3_t1	SMAC_03451.3_t1	NaN	NaN	NaN	24.6928	24.7824	NaN	NaN	NaN	NaN	0	1	4	3	1	0	0	0	9	0	0	49307000	42374000	0	0	0	0	91681000	0	1	4	3	1	0	0	0	5	0	1	4	3	1	0	0	0	5	0	1	4
SMAC_03492.3_t1	SMAC_03492.3_t1	NaN	NaN	NaN	23.7464	NaN	NaN	NaN	NaN	NaN	1	1	2	2	1	1	0	1	9	0	0	24670000	50891000	0	15985000	0	27912000	119460000	1	1	2	2	1	1	0	1	3	1	1	2	2	1	1	0	1	3	1	1	2
SMAC_03561.3_t1	SMAC_03561.3_t1	NaN	26.8884	26.646	NaN	26.8142	NaN	NaN	NaN	NaN	2	3	2	2	0	0	0	0	9	124470000	237170000	86060000	179290000	0	0	0	0	626990000	2	2	2	2	0	0	0	0	2	2	2	2	2	0	0	0	0	2	2	2	2
SMAC_03650.3_t1	SMAC_03650.3_t1	NaN	NaN	NaN	NaN	NaN	NaN	25.2777	NaN	NaN	1	0	0	2	2	2	1	1	9	0	0	0	21432000	0	37191000	0	16110000	74732000	1	0	0	2	2	2	1	1	3	1	0	0	2	2	2	1	1	3	1	0	0
SMAC_04565.3_t1	SMAC_04565.3_t1	NaN	NaN	NaN	NaN	24.7335	NaN	NaN	NaN	NaN	1	1	1	3	0	0	1	2	9	0	0	0	42444000	0	0	0	7269900	49714000	1	1	1	3	0	0	1	2	6	1	1	1	3	0	0	1	2	6	1	1	1
SMAC_05243.3_t1	SMAC_05243.3_t1	NaN	NaN	NaN	NaN	NaN	NaN	NaN	24.5834	NaN	0	0	1	3	0	2	1	2	9	0	0	0	57054000	0	0	26900000	16288000	100240000	0	0	1	4	0	2	1	2	5	0	0	1	4	0	2	1	2	5	0	0	1
SMAC_05813.3_t1	SMAC_05813.3_t1	NaN	NaN	NaN	25.5178	NaN	NaN	NaN	NaN	NaN	1	1	3	1	1	1	0	1	9	19167000	19084000	84218000	37651000	13480000	14603000	0	10721000	198920000	1	1	2	1	1	1	0	1	2	1	1	2	1	1	1	0	1	2	1	1	2
SMAC_05926.3_t1	SMAC_05926.3_t1	NaN	NaN	NaN	NaN	NaN	26.6553	26.98	NaN	NaN	0	0	0	0	3	4	2	0	9	0	0	0	0	85188000	152380000	23512000	0	261080000	0	0	0	0	3	3	2	0	3	0	0	0	0	3	3	2	0	3	0	0	0
SMAC_05988.3_t1	SMAC_05988.3_t1	NaN	NaN	NaN	25.1869	NaN	NaN	NaN	NaN	NaN	1	1	3	2	2	0	0	0	9	24298000	0	66957000	0	33379000	0	0	0	124630000	1	1	2	2	2	0	0	0	3	1	1	2	2	2	0	0	0	3	1	1	2
SMAC_06034.3_t1	SMAC_06034.3_t1	NaN	NaN	22.7713	NaN	NaN	NaN	NaN	NaN	NaN	0	2	1	1	0	1	3	1	9	0	10989000	10683000	28475000	0	0	8369500	0	58518000	0	2	1	1	0	1	4	1	6	0	2	1	1	0	1	4	1	6	0	2	1
SMAC_06098.3_t1	SMAC_06098.3_t1	NaN	NaN	NaN	24.9234	NaN	NaN	NaN	NaN	NaN	0	0	3	2	0	1	0	3	9	0	0	55779000	30804000	0	0	0	19754000	106340000	0	0	3	2	0	1	0	2	3	0	0	3	2	0	1	0	2	3	0	0	3
SMAC_06278.3_t1	SMAC_06278.3_t1	NaN	NaN	NaN	NaN	NaN	24.1146	NaN	NaN	NaN	1	1	1	2	3	0	1	0	9	0	31250000	0	37957000	21675000	0	0	0	90882000	1	1	1	2	3	0	1	0	5	1	1	1	2	3	0	1	0	5	1	1	1
SMAC_06815.3_t1	SMAC_06815.3_t1	NaN	24.5104	NaN	NaN	NaN	NaN	NaN	NaN	NaN	2	0	4	1	2	0	0	0	9	23898000	0	0	25434000	28686000	0	0	0	78018000	2	0	4	1	1	0	0	0	5	2	0	4	1	1	0	0	0	5	2	0	4
SMAC_07016.3_t1	SMAC_07016.3_t1	NaN	NaN	NaN	25.1318	NaN	NaN	NaN	NaN	NaN	1	1	3	2	1	0	0	1	9	4175600	0	64445000	37901000	86699000	0	0	0	193220000	1	1	3	3	1	0	0	1	5	1	1	3	3	1	0	0	1	5	1	1	3
SMAC_08010.3_t1	SMAC_08010.3_t1	NaN	NaN	NaN	NaN	NaN	NaN	NaN	NaN	25.3245	2	1	2	2	0	0	0	2	9	13923000	25705000	15872000	31132000	0	0	0	30939000	117570000	1	1	2	2	0	0	0	2	3	1	1	2	2	0	0	0	2	3	1	1	2
SMAC_08092.3_t1	SMAC_08092.3_t1	NaN	NaN	24.8293	NaN	NaN	NaN	NaN	NaN	NaN	1	5	1	1	1	0	0	0	9	0	45764000	0	14139000	0	0	0	8203200	68106000	1	5	1	1	1	0	0	1	5	1	5	1	1	1	0	0	1	5	1	5	1
SMAC_08212.3_t1	SMAC_08212.3_t1	NaN	NaN	NaN	24.7619	NaN	NaN	NaN	NaN	NaN	1	2	4	1	0	0	0	1	9	0	0	49872000	26932000	0	0	0	0	76804000	1	1	3	1	0	0	0	1	3	1	1	3	1	0	0	0	1	3	1	1	3
SMAC_08477.3_t1	SMAC_08477.3_t1	NaN	NaN	NaN	NaN	25.1044	NaN	NaN	NaN	NaN	2	0	2	2	1	0	1	1	9	9480900	0	26693000	54889000	17417000	0	0	19413000	127890000	3	1	3	2	2	1	2	2	4	2	0	2	2	1	0	1	1	3	2	0	2
SMAC_08574.3_t1	SMAC_08574.3_t1	NaN	NaN	NaN	NaN	NaN	NaN	26.0046	NaN	NaN	1	1	1	1	1	2	1	1	9	33499000	46921000	78923000	79671000	90464000	61553000	0	30324000	421350000	1	1	1	1	1	1	1	1	1	1	1	1	1	1	1	1	1	1	1	1	1
SMAC_12948.3_t1;SMAC_08953.3_t1	SMAC_12948.3_t1	NaN	NaN	NaN	23.5504	NaN	NaN	NaN	NaN	NaN	0	3	3	2	0	1	0	0	9	0	39874000	21536000	30124000	0	15805000	0	0	107340000	0	3	3	2	0	1	0	0	4	0	3	3	2	0	1	0	0	4	0	3	3
SMAC_00078.3_t1	SMAC_00078.3_t1	NaN	NaN	NaN	25.6824	NaN	NaN	NaN	NaN	NaN	1	1	2	1	1	1	1	0	8	29604000	38575000	94394000	66236000	32654000	20941000	19262000	0	301670000	1	1	2	1	1	1	1	0	2	1	1	2	1	1	1	1	0	2	1	1	2
SMAC_00695.3_t1	SMAC_00695.3_t1	NaN	NaN	NaN	23.1388	NaN	NaN	NaN	NaN	NaN	0	1	2	3	0	1	1	0	8	8193900	0	16190000	0	0	0	0	0	24384000	1	1	2	3	0	1	1	0	6	1	1	2	3	0	1	1	0	6	1	1	2
SMAC_01459.3_t1;SMAC_01459.3_t2	SMAC_01459.3_t1;SMAC_01459.3_t2	NaN	NaN	NaN	NaN	25.6003	NaN	NaN	NaN	NaN	0	3	2	3	0	0	0	0	8	0	28514000	24210000	77403000	0	0	0	0	130130000	0	3	2	3	0	0	0	0	4	0	3	2	3	0	0	0	0	4	0	3	2
SMAC_01582.3_t1	SMAC_01582.3_t1	NaN	24.5133	NaN	NaN	25.0434	NaN	NaN	NaN	NaN	2	0	1	2	1	1	1	0	8	23497000	0	30172000	53298000	0	0	0	0	106970000	2	0	1	2	1	1	1	0	3	2	0	1	2	1	1	1	0	3	2	0	1
SMAC_01798.3_t1	SMAC_01798.3_t1	NaN	NaN	NaN	NaN	NaN	NaN	24.9846	NaN	NaN	1	1	1	1	1	3	0	0	8	0	0	0	12960000	12923000	30352000	0	0	56235000	1	1	1	1	1	2	0	0	2	1	1	1	1	1	2	0	0	2	1	1	1
SMAC_02154.3_t1	SMAC_02154.3_t1	NaN	NaN	NaN	NaN	NaN	NaN	NaN	24.955	NaN	1	1	1	1	1	1	1	1	8	0	21457000	19181000	10668000	40693000	26690000	34804000	59881000	213380000	1	1	1	1	1	1	1	1	1	1	1	1	1	1	1	1	1	1	1	1	1
SMAC_02469.3_t1	SMAC_02469.3_t1	NaN	NaN	24.6789	24.8591	NaN	NaN	NaN	NaN	NaN	1	3	4	0	0	0	0	0	8	0	38434000	56544000	0	0	0	0	0	94978000	1	3	3	0	0	0	0	0	4	1	3	3	0	0	0	0	0	4	1	3	3
SMAC_02744.3_t1	SMAC_02744.3_t1	NaN	NaN	NaN	NaN	NaN	NaN	25.2503	NaN	NaN	1	0	1	1	1	2	1	1	8	9694800	0	19364000	0	22000000	36491000	23224000	10981000	121750000	1	0	1	1	1	2	1	1	3	1	0	1	1	1	2	1	1	3	1	0	1
SMAC_03113.3_t1	SMAC_03113.3_t1	NaN	NaN	NaN	NaN	24.0364	NaN	NaN	NaN	NaN	1	1	2	4	0	0	0	0	8	0	0	43114000	26181000	0	0	0	0	69295000	1	1	3	4	0	0	0	0	6	1	1	3	4	0	0	0	0	6	1	1	3
SMAC_03136.3_t1	SMAC_03136.3_t1	NaN	NaN	NaN	22.7783	NaN	NaN	NaN	NaN	NaN	0	1	3	4	0	0	0	0	8	0	0	12611000	12797000	0	0	0	0	25408000	0	1	3	4	0	0	0	0	5	0	1	3	4	0	0	0	0	5	0	1	3
SMAC_03144.3_t1	SMAC_03144.3_t1	NaN	NaN	NaN	NaN	NaN	NaN	NaN	27.4687	NaN	2	1	2	0	1	1	1	0	8	289150000	453310000	502420000	0	0	193030000	198760000	127510000	1764200000	2	1	2	0	1	1	1	1	3	2	1	2	0	1	1	1	1	3	2	1	2
SMAC_03183.3_t1	SMAC_03183.3_t1	NaN	NaN	NaN	NaN	NaN	NaN	24.5717	24.6389	NaN	1	0	1	0	1	2	2	1	8	11614000	0	10793000	0	12403000	22775000	27982000	8760000	94328000	1	0	1	0	1	2	2	1	3	1	0	1	0	1	2	2	1	3	1	0	1
SMAC_03273.3_t1	SMAC_03273.3_t1	NaN	NaN	NaN	24.6689	NaN	NaN	NaN	NaN	NaN	0	3	2	2	0	1	0	0	8	0	56594000	46760000	21236000	0	0	0	0	124590000	0	3	2	2	0	1	0	0	5	0	3	2	2	0	1	0	0	5	0	3	2
SMAC_03312.3_t1	SMAC_03312.3_t1	NaN	NaN	NaN	NaN	NaN	25.2232	NaN	NaN	NaN	1	1	1	1	1	1	1	1	8	26560000	42188000	69555000	83872000	46739000	0	0	29343000	298260000	1	1	1	1	1	1	1	1	1	1	1	1	1	1	1	1	1	1	1	1	1
SMAC_03348.3_t1	SMAC_03348.3_t1	NaN	NaN	NaN	NaN	26.062	NaN	NaN	NaN	NaN	0	2	2	2	1	0	0	1	8	0	30351000	44195000	106600000	0	0	0	36821000	217970000	0	2	2	2	1	0	0	1	3	0	2	2	2	1	0	0	1	3	0	2	2
SMAC_03391.3_t1	SMAC_03391.3_t1	NaN	NaN	24.888	24.7018	NaN	NaN	NaN	NaN	NaN	1	2	2	3	0	0	0	0	8	17715000	49144000	46142000	18093000	0	0	0	0	131090000	1	2	2	1	0	0	0	0	2	1	2	2	1	0	0	0	0	2	1	2	2
SMAC_03393.3_t1	SMAC_03393.3_t1	NaN	NaN	NaN	24.4862	NaN	NaN	NaN	NaN	NaN	0	1	4	2	0	0	1	0	8	10118000	19628000	41198000	45543000	0	0	14293000	0	130780000	1	1	3	2	0	0	1	0	3	1	1	3	2	0	0	1	0	3	1	1	3
SMAC_04223.3_t1	SMAC_04223.3_t1	NaN	NaN	NaN	NaN	NaN	NaN	NaN	NaN	24.8887	1	1	1	3	1	0	0	1	8	38029000	42613000	61786000	58778000	0	0	0	22872000	224080000	1	1	1	2	1	0	0	1	2	1	1	1	2	1	0	0	1	2	1	1	1
SMAC_04402.3_t1	SMAC_04402.3_t1	NaN	NaN	NaN	22.656	NaN	NaN	NaN	NaN	NaN	0	0	1	1	4	2	0	0	8	0	0	11585000	15145000	38466000	59546000	0	0	124740000	0	0	1	1	4	2	0	0	5	0	0	1	1	4	2	0	0	5	0	0	1
SMAC_04681.3_t1	SMAC_04681.3_t1	NaN	NaN	NaN	NaN	24.0515	NaN	NaN	NaN	NaN	1	3	2	2	0	0	0	0	8	0	16691000	22207000	26456000	0	0	0	0	65355000	1	3	2	2	0	0	0	0	3	1	3	2	2	0	0	0	0	3	1	3	2
SMAC_04743.3_t1	SMAC_04743.3_t1	NaN	NaN	NaN	NaN	25.8364	NaN	NaN	NaN	NaN	0	0	1	5	0	1	0	1	8	0	0	26017000	91170000	0	8360500	0	9578100	135130000	0	0	1	4	0	1	0	1	5	0	0	1	4	0	1	0	1	5	0	0	1
SMAC_04779.3_t1	SMAC_04779.3_t1	NaN	NaN	NaN	NaN	24.4681	NaN	NaN	NaN	NaN	2	2	2	2	0	0	0	0	8	24225000	32019000	74400000	35313000	0	0	0	0	165960000	2	2	2	2	0	0	0	0	4	2	2	2	2	0	0	0	0	4	2	2	2
SMAC_04878.3_t1	SMAC_04878.3_t1	440	24.7926	NaN	NaN	NaN	NaN	NaN	NaN	NaN	3	1	0	0	1	1	2	0	8	34249000	11073000	0	0	13062000	23687000	39554000	0	121620000	2	2	0	0	2	2	3	0	6	2	2	0	0	2	2	3	0	6	2	2	0
SMAC_04987.3_t1	SMAC_04987.3_t1	NaN	NaN	NaN	24.9719	NaN	NaN	NaN	NaN	NaN	1	1	4	1	0	1	0	0	8	0	0	57687000	0	0	9123600	0	0	66811000	1	1	4	1	0	1	0	0	4	1	1	4	1	0	1	0	0	4	1	1	4
SMAC_05303.3_t1	SMAC_05303.3_t1	NaN	NaN	24.6474	NaN	NaN	NaN	NaN	NaN	NaN	1	2	4	1	0	0	0	0	8	24397000	40340000	24254000	0	0	0	0	0	88991000	1	2	4	1	0	0	0	0	6	1	2	4	1	0	0	0	0	6	1	2	4
SMAC_05462.3_t1	SMAC_05462.3_t1	NaN	24.9583	24.6174	24.4272	NaN	NaN	NaN	NaN	NaN	1	2	2	3	0	0	0	0	8	29303000	35549000	49849000	18321000	0	0	0	0	133020000	2	2	3	3	0	0	0	0	5	2	2	3	3	0	0	0	0	5	2	2	3
SMAC_05554.3_t1	SMAC_05554.3_t1	NaN	NaN	25.1324	NaN	NaN	NaN	NaN	NaN	NaN	3	0	1	2	1	1	0	0	8	22168000	56461000	28079000	28904000	12927000	6472400	0	0	155010000	2	2	1	2	1	1	0	0	2	2	2	1	2	1	1	0	0	2	2	2	1
SMAC_05580.3_t1	SMAC_05580.3_t1	NaN	NaN	NaN	NaN	25.0448	NaN	NaN	NaN	NaN	1	1	1	4	1	0	0	0	8	15335000	28320000	0	52666000	0	0	0	0	96321000	1	1	1	3	1	0	0	0	5	1	1	1	3	1	0	0	0	5	1	1	1
SMAC_05655.3_t1	SMAC_05655.3_t1	NaN	NaN	NaN	NaN	26.2432	NaN	NaN	NaN	NaN	0	2	1	5	0	0	0	0	8	0	0	0	120860000	0	0	0	0	120860000	0	2	1	5	0	0	0	0	6	0	2	1	5	0	0	0	0	6	0	2	1
SMAC_06115.3_t1	SMAC_06115.3_t1	NaN	24.3945	NaN	NaN	NaN	NaN	NaN	NaN	NaN	2	0	2	2	1	0	0	1	8	22053000	0	18949000	44416000	0	0	0	0	85418000	2	0	2	2	1	0	0	1	5	2	0	2	2	1	0	0	1	5	2	0	2
SMAC_06333.3_t1	SMAC_06333.3_t1	NaN	NaN	NaN	NaN	NaN	NaN	NaN	NaN	25.99	0	1	1	0	1	2	1	2	8	0	0	35553000	0	36821000	25707000	18248000	49072000	165400000	0	1	1	0	1	1	1	2	2	0	1	1	0	1	1	1	2	2	0	1	1
SMAC_06655.3_t1	SMAC_06655.3_t1	NaN	NaN	NaN	NaN	25.6693	NaN	NaN	NaN	NaN	0	1	3	3	1	0	0	0	8	0	0	13591000	81195000	29737000	0	0	0	124520000	0	1	3	2	1	0	0	0	4	0	1	3	2	1	0	0	0	4	0	1	3
SMAC_06811.3_t1	SMAC_06811.3_t1	NaN	NaN	NaN	23.8792	NaN	NaN	NaN	NaN	NaN	2	1	3	1	1	0	0	0	8	8681600	0	27049000	22626000	0	0	0	0	58357000	2	1	3	1	1	0	0	0	3	2	1	3	1	1	0	0	0	3	2	1	3
SMAC_08097.3_t1	SMAC_08097.3_t1	NaN	NaN	NaN	NaN	24.8076	NaN	NaN	NaN	NaN	0	0	1	5	0	0	0	2	8	0	0	7489600	44682000	0	0	0	8926500	61098000	0	0	1	4	0	0	0	2	4	0	0	1	4	0	0	0	2	4	0	0	1
SMAC_08246.3_t1	SMAC_08246.3_t1	NaN	NaN	NaN	NaN	25.7748	NaN	NaN	NaN	NaN	0	1	2	2	1	0	0	2	8	0	27775000	39211000	87355000	0	0	0	11028000	165370000	0	1	1	2	1	0	0	1	2	0	1	1	2	1	0	0	1	2	0	1	1
SMAC_08825.3_t1	SMAC_08825.3_t1	NaN	25.7971	NaN	NaN	NaN	NaN	NaN	NaN	NaN	3	1	1	1	0	1	1	0	8	58303000	21063000	26006000	15117000	0	37609000	0	0	158100000	3	1	1	1	0	1	1	0	3	3	1	1	1	0	1	1	0	3	3	1	1
SMAC_09086.3_t1	SMAC_09086.3_t1	NaN	NaN	23.481	NaN	NaN	NaN	NaN	NaN	NaN	2	1	1	0	1	0	1	2	8	0	17973000	0	0	0	0	10054000	0	28027000	2	1	1	0	1	0	1	2	5	2	1	1	0	1	0	1	2	5	2	1	1
SMAC_09545.3_t1	SMAC_09545.3_t1	NaN	NaN	NaN	NaN	NaN	NaN	NaN	25.0332	NaN	1	1	1	1	1	1	1	1	8	44785000	50051000	59464000	48295000	30908000	24186000	36743000	27728000	322160000	1	1	1	1	1	2	1	1	2	1	1	1	1	1	1	1	1	1	1	1	1
SMAC_12884.3_t1	SMAC_12884.3_t1	NaN	NaN	NaN	26.0346	NaN	25.7359	NaN	NaN	NaN	0	2	3	1	2	0	0	0	8	0	44396000	119030000	22026000	67682000	0	0	0	253130000	5	9	8	7	8	5	5	4	9	0	2	2	1	2	0	0	0	2	0	2	2
SMAC_00174.3_t1	SMAC_00174.3_t1	NaN	NaN	NaN	NaN	23.4235	NaN	NaN	NaN	NaN	1	0	4	2	0	0	0	0	7	0	0	11716000	17119000	0	0	0	0	28836000	1	0	4	2	0	0	0	0	4	1	0	4	2	0	0	0	0	4	1	0	4
SMAC_00186.3_t1	SMAC_00186.3_t1	NaN	NaN	25.0807	24.7786	25.2657	NaN	NaN	NaN	NaN	1	2	1	2	0	0	0	1	7	13816000	53908000	49886000	62433000	0	0	0	0	180040000	1	2	2	2	0	0	0	1	2	1	2	2	2	0	0	0	1	2	1	2	2
SMAC_00527.3_t1	SMAC_00527.3_t1	NaN	NaN	NaN	NaN	25.0537	NaN	NaN	NaN	NaN	0	3	2	2	0	0	0	0	7	0	3777100000	74241000	52992000	0	0	0	0	3904400000	0	3	2	2	0	0	0	0	5	0	3	2	2	0	0	0	0	5	0	3	2
SMAC_00657.3_t1	SMAC_00657.3_t1	NaN	NaN	NaN	24.6343	NaN	NaN	NaN	NaN	NaN	1	1	2	1	1	0	1	0	7	23470000	0	45652000	33244000	0	0	0	0	102370000	1	1	1	1	1	0	1	0	1	1	1	1	1	1	0	1	0	1	1	1	1
SMAC_00836.3_t1	SMAC_00836.3_t1	NaN	NaN	NaN	NaN	NaN	NaN	NaN	NaN	NaN	0	0	0	0	1	2	2	2	7	0	0	0	0	0	0	0	0	0	1	0	1	1	1	3	2	1	4	1	0	1	1	1	3	2	1	4	1	0	1
SMAC_00977.3_t1	SMAC_00977.3_t1	NaN	NaN	NaN	24.9325	NaN	NaN	NaN	NaN	NaN	1	0	2	4	0	0	0	0	7	16458000	0	56131000	29236000	0	0	0	0	101830000	1	0	2	4	0	0	0	0	4	1	0	2	4	0	0	0	0	4	1	0	2
SMAC_01733.3_t1	SMAC_01733.3_t1	NaN	NaN	22.6907	NaN	NaN	NaN	NaN	NaN	NaN	1	1	1	2	1	1	0	0	7	5131600	10393000	27842000	21256000	0	22104000	0	0	86727000	1	1	1	1	1	1	0	0	3	1	1	1	1	1	1	0	0	3	1	1	1
SMAC_01804.3_t1	SMAC_01804.3_t1	NaN	NaN	NaN	NaN	NaN	NaN	NaN	NaN	24.1042	0	2	1	1	0	0	1	2	7	0	21492000	35540000	35805000	0	0	0	13279000	106120000	0	2	1	1	0	0	1	2	3	0	2	1	1	0	0	1	2	3	0	2	1
SMAC_01835.3_t1	SMAC_01835.3_t1	NaN	NaN	24.4952	NaN	NaN	NaN	NaN	NaN	NaN	0	2	1	3	0	0	0	1	7	0	36303000	0	0	0	0	0	8460700	44764000	0	2	1	3	0	0	0	1	4	0	2	1	3	0	0	0	1	4	0	2	1
SMAC_01852.3_t1;SMAC_08491.3_t1;SMAC_08492.3_t1	SMAC_01852.3_t1	NaN	NaN	NaN	NaN	26.493	NaN	NaN	NaN	NaN	0	0	2	4	0	1	0	0	7	0	0	0	143720000	0	0	0	0	143720000	0	0	2	4	0	1	0	0	5	0	0	2	4	0	1	0	0	5	0	0	2
SMAC_01911.3_t1	SMAC_01911.3_t1	NaN	NaN	NaN	NaN	NaN	NaN	NaN	NaN	25.7401	0	0	2	1	1	1	0	2	7	0	0	20553000	60912000	34555000	21535000	0	41266000	178820000	0	0	1	1	1	1	0	2	3	0	0	1	1	1	1	0	2	3	0	0	1
SMAC_01959.3_t1	SMAC_01959.3_t1	NaN	NaN	NaN	25.3794	NaN	NaN	NaN	NaN	NaN	0	0	2	1	1	2	0	1	7	0	0	76514000	20648000	17397000	0	0	15169000	129730000	0	0	2	1	1	2	0	1	3	0	0	2	1	1	2	0	1	3	0	0	2
SMAC_02092.3_t1	SMAC_02092.3_t1	NaN	NaN	NaN	NaN	NaN	25.2703	NaN	NaN	NaN	2	0	2	0	2	0	1	0	7	16796000	0	33923000	59544000	48291000	0	46742000	0	205300000	2	0	2	1	2	0	1	0	5	2	0	2	1	2	0	1	0	5	2	0	2
SMAC_02471.3_t1	SMAC_02471.3_t1	NaN	NaN	NaN	NaN	NaN	NaN	NaN	27.3988	NaN	0	0	0	0	0	1	6	0	7	0	0	0	0	0	24303000	189370000	0	213670000	0	0	0	0	0	1	6	0	6	0	0	0	0	0	1	6	0	6	0	0	0
SMAC_03112.3_t1	SMAC_03112.3_t1	NaN	NaN	NaN	24.8786	NaN	NaN	NaN	NaN	NaN	0	1	3	2	1	0	0	0	7	0	0	54073000	4369800	15135000	0	0	0	73578000	0	1	3	2	1	0	0	0	3	0	1	3	2	1	0	0	0	3	0	1	3
SMAC_04232.3_t1	SMAC_04232.3_t1	NaN	NaN	NaN	NaN	NaN	NaN	NaN	NaN	25.4497	1	0	1	1	1	1	0	2	7	16961000	0	38254000	54442000	34321000	29114000	0	33742000	206830000	1	0	1	1	1	1	0	2	2	1	0	1	1	1	1	0	2	2	1	0	1
SMAC_04575.3_t1	SMAC_04575.3_t1	NaN	NaN	NaN	NaN	NaN	NaN	NaN	26.2676	NaN	0	0	0	0	0	2	5	0	7	0	0	0	0	0	14540000	86447000	0	100990000	0	0	0	0	0	2	5	0	5	0	0	0	0	0	2	5	0	5	0	0	0
SMAC_04612.3_t1;SMAC_04612.3_t2	SMAC_04612.3_t1;SMAC_04612.3_t2	NaN	NaN	25.5088	NaN	NaN	NaN	NaN	NaN	NaN	1	4	0	2	0	0	0	0	7	13194000	73290000	0	0	0	0	0	0	86484000	1	3	0	2	0	0	0	0	4	1	3	0	2	0	0	0	0	4	1	3	0
SMAC_05399.3_t1	SMAC_05399.3_t1	NaN	NaN	NaN	NaN	NaN	NaN	NaN	24.1288	NaN	1	0	2	2	1	0	1	0	7	19814000	0	0	39564000	22376000	0	19630000	0	101380000	1	0	2	2	1	0	1	0	2	1	0	2	2	1	0	1	0	2	1	0	2
SMAC_05425.3_t1	SMAC_05425.3_t1	NaN	25.945	NaN	NaN	NaN	NaN	NaN	NaN	NaN	1	2	1	2	1	0	0	0	7	64599000	36760000	34731000	0	30447000	0	0	0	166540000	2	1	1	2	1	0	0	0	4	2	1	1	2	1	0	0	0	4	2	1	1
SMAC_05714.3_t1	SMAC_05714.3_t1	NaN	NaN	NaN	23.1662	NaN	NaN	NaN	NaN	NaN	0	0	1	3	0	1	1	1	7	0	0	16500000	15322000	0	0	14507000	19473000	65803000	0	0	1	2	0	1	1	1	3	0	0	1	2	0	1	1	1	3	0	0	1
SMAC_06784.3_t1	SMAC_06784.3_t1	NaN	NaN	NaN	NaN	24.9294	NaN	NaN	NaN	NaN	0	0	3	4	0	0	0	0	7	0	0	29110000	48621000	0	0	0	0	77730000	0	0	3	5	0	0	0	0	7	0	0	3	5	0	0	0	0	7	0	0	3
SMAC_07268.3_t1	SMAC_07268.3_t1	NaN	NaN	NaN	25.6816	NaN	NaN	NaN	NaN	NaN	0	0	3	1	0	1	1	1	7	0	0	94342000	18769000	0	17084000	0	13226000	143420000	0	0	3	1	0	1	1	1	3	0	0	3	1	0	1	1	1	3	0	0	3
SMAC_07536.3_t1	SMAC_07536.3_t1	NaN	NaN	NaN	NaN	25.0285	NaN	NaN	NaN	NaN	0	1	3	2	1	0	0	0	7	0	0	15471000	52075000	9310000	0	0	0	76856000	0	1	3	2	1	0	0	0	3	0	1	3	2	1	0	0	0	3	0	1	3
SMAC_07541.3_t1	SMAC_07541.3_t1	NaN	NaN	NaN	NaN	25.6028	NaN	NaN	NaN	NaN	0	0	1	2	1	1	1	1	7	0	0	38898000	77537000	0	0	0	24902000	141340000	0	0	1	2	1	1	1	1	2	0	0	1	2	1	1	1	1	2	0	0	1
SMAC_07797.3_t1	SMAC_07797.3_t1	NaN	NaN	NaN	NaN	NaN	24.5023	NaN	NaN	NaN	0	0	1	2	3	1	0	0	7	0	0	17225000	33967000	28358000	18256000	0	0	97806000	0	0	1	1	3	1	0	0	3	0	0	1	1	3	1	0	0	3	0	0	1
SMAC_07837.3_t1	SMAC_07837.3_t1	NaN	NaN	NaN	NaN	25.4488	NaN	NaN	NaN	NaN	1	1	2	3	0	0	0	0	7	0	0	15034000	69688000	0	0	0	0	84722000	1	1	2	3	0	0	0	0	4	1	1	2	3	0	0	0	0	4	1	1	2
SMAC_07873.3_t1	SMAC_07873.3_t1	NaN	NaN	NaN	NaN	NaN	NaN	NaN	24.4235	NaN	1	0	0	0	1	1	2	2	7	35111000	0	0	0	10371000	0	24078000	0	69560000	1	0	0	0	2	1	1	1	2	1	0	0	0	2	1	1	1	2	1	0	0
SMAC_08323.3_t1	SMAC_08323.3_t1	NaN	NaN	NaN	NaN	23.7556	NaN	NaN	NaN	NaN	0	0	1	1	1	2	1	1	7	0	0	0	21550000	95256000	67275000	55036000	88900000	328020000	0	0	1	1	1	2	1	1	2	0	0	1	1	1	2	1	1	2	0	0	1
SMAC_08468.3_t1	SMAC_08468.3_t1	NaN	NaN	NaN	NaN	NaN	NaN	23.7944	NaN	NaN	0	1	2	1	1	1	0	1	7	6276700	9750500	15786000	0	0	13302000	0	9744300	54860000	1	1	3	2	1	2	0	2	5	1	1	2	1	1	2	0	2	4	1	1	2
SMAC_08567.3_t1	SMAC_08567.3_t1	NaN	NaN	NaN	NaN	NaN	NaN	NaN	NaN	23.2614	1	0	2	1	0	1	1	1	7	11681000	0	16316000	0	0	0	0	7403800	35401000	1	0	2	1	0	1	1	1	2	1	0	2	1	0	1	1	1	2	1	0	2
SMAC_00111.3_t1	SMAC_00111.3_t1	NaN	NaN	NaN	NaN	23.5676	NaN	NaN	NaN	NaN	0	1	2	3	0	0	0	0	6	0	0	0	18916000	0	0	0	0	18916000	0	1	2	4	0	0	0	0	5	0	1	2	4	0	0	0	0	5	0	1	2
SMAC_00294.3_t1	SMAC_00294.3_t1	NaN	NaN	NaN	23.0458	NaN	NaN	NaN	NaN	NaN	0	0	2	1	0	1	1	1	6	0	0	15180000	21815000	0	0	0	21402000	58396000	0	0	2	1	0	1	1	1	4	0	0	2	1	0	1	1	1	4	0	0	2
SMAC_00555.3_t1	SMAC_00555.3_t1	NaN	NaN	NaN	NaN	24.8342	NaN	NaN	NaN	NaN	1	1	1	2	0	1	0	0	6	20186000	25692000	27259000	45513000	0	14299000	0	0	132950000	1	1	1	2	0	1	0	0	2	1	1	1	2	0	1	0	0	2	1	1	1
SMAC_01081.3_t1	SMAC_01081.3_t1	NaN	NaN	NaN	NaN	23.819	NaN	NaN	NaN	NaN	1	0	2	2	1	0	0	0	6	0	0	72503000	22518000	267090000	0	0	0	362110000	1	0	2	2	1	0	0	0	2	1	0	2	2	1	0	0	0	2	1	0	2
SMAC_01367.3_t1	SMAC_01367.3_t1	NaN	NaN	NaN	NaN	NaN	23.9002	NaN	NaN	NaN	1	2	1	0	1	0	1	0	6	13170000	23358000	17325000	16434000	18682000	0	0	0	88970000	1	2	1	1	1	0	1	0	2	1	2	1	1	1	0	1	0	2	1	2	1
SMAC_01552.3_t1	SMAC_01552.3_t1	NaN	24.1555	NaN	NaN	NaN	NaN	NaN	NaN	NaN	2	1	2	0	0	1	0	0	6	18687000	49659000	0	0	0	15106000	0	0	83451000	2	1	1	0	0	1	0	0	3	2	1	1	0	0	1	0	0	3	2	1	1
SMAC_01600.3_t1	SMAC_01600.3_t1	NaN	NaN	NaN	NaN	NaN	NaN	25.3045	NaN	NaN	2	2	0	0	0	1	0	1	6	25675000	63023000	29656000	0	0	37886000	0	40984000	197220000	1	2	1	0	0	1	0	1	2	1	2	1	0	0	1	0	1	2	1	2	1
SMAC_01629.3_t1	SMAC_01629.3_t1	NaN	NaN	24.9548	NaN	NaN	NaN	NaN	NaN	NaN	0	3	2	1	0	0	0	0	6	0	49922000	23852000	0	0	0	0	0	73775000	0	2	2	1	0	0	0	0	2	0	2	2	1	0	0	0	0	2	0	2	2
SMAC_01661.3_t1	SMAC_01661.3_t1	NaN	NaN	24.5333	NaN	NaN	NaN	NaN	NaN	NaN	1	3	1	1	0	0	0	0	6	0	37273000	29366000	29061000	0	0	0	0	95700000	1	2	1	1	0	0	0	0	2	1	2	1	1	0	0	0	0	2	1	2	1
SMAC_02202.3_t1	SMAC_02202.3_t1	NaN	NaN	NaN	NaN	25.0731	NaN	NaN	NaN	NaN	0	1	1	4	0	0	0	0	6	0	24720000	35658000	53710000	0	0	0	0	114090000	0	1	1	3	0	0	0	0	3	0	1	1	3	0	0	0	0	3	0	1	1
SMAC_02355.3_t1	SMAC_02355.3_t1	NaN	NaN	NaN	NaN	22.2478	NaN	NaN	NaN	NaN	0	2	1	3	0	0	0	0	6	0	0	0	7578000	0	0	0	0	7578000	0	2	1	3	0	0	0	0	3	0	2	1	3	0	0	0	0	3	0	2	1
SMAC_02674.3_t1	SMAC_02674.3_t1	NaN	NaN	NaN	NaN	25.7655	24.7095	NaN	NaN	NaN	0	0	1	2	2	1	0	0	6	0	0	15833000	86804000	32733000	0	0	0	135370000	0	0	1	2	2	1	0	0	2	0	0	1	2	2	1	0	0	2	0	0	1
SMAC_02914.3_t1	SMAC_02914.3_t1	NaN	NaN	NaN	NaN	NaN	NaN	NaN	24.5278	NaN	1	1	1	1	1	0	1	0	6	11251000	27793000	20527000	23412000	20677000	0	25885000	0	129540000	1	1	1	1	1	0	1	0	1	1	1	1	1	1	0	1	0	1	1	1	1
SMAC_03336.3_t1	SMAC_03336.3_t1	NaN	NaN	NaN	NaN	23.3913	NaN	NaN	NaN	NaN	1	0	1	3	0	1	0	0	6	0	0	12027000	16742000	0	29516000	0	0	58284000	1	0	1	3	0	1	0	0	5	1	0	1	3	0	1	0	0	5	1	0	1
SMAC_03493.3_t1	SMAC_03493.3_t1	NaN	NaN	NaN	NaN	24.2418	NaN	NaN	NaN	NaN	0	1	2	3	0	0	0	0	6	0	0	14259000	30187000	0	0	0	0	44446000	0	1	2	3	0	0	0	0	3	0	1	2	3	0	0	0	0	3	0	1	2
SMAC_03617.3_t1	SMAC_03617.3_t1	NaN	24.8046	NaN	NaN	NaN	NaN	NaN	25.214	NaN	2	0	1	0	0	1	2	0	6	24362000	0	0	0	0	0	46935000	0	71297000	2	0	1	0	0	1	3	0	3	2	0	1	0	0	1	3	0	3	2	0	1
SMAC_03889.3_t1	SMAC_03889.3_t1	NaN	NaN	NaN	25.454	NaN	NaN	NaN	NaN	NaN	0	0	2	2	1	0	0	1	6	0	0	80576000	38561000	18345000	0	0	9691800	147170000	0	0	2	1	1	0	0	1	3	0	0	2	1	1	0	0	1	3	0	0	2
SMAC_03994.3_t1	SMAC_03994.3_t1	NaN	NaN	NaN	NaN	24.8453	24.922	NaN	NaN	NaN	0	1	0	3	2	0	0	0	6	0	0	0	45117000	38518000	0	0	0	83635000	0	1	0	2	2	0	0	0	3	0	1	0	2	2	0	0	0	3	0	1	0
SMAC_04149.3_t1	SMAC_04149.3_t1	NaN	NaN	NaN	NaN	NaN	NaN	NaN	NaN	NaN	1	0	3	1	0	0	0	1	6	0	0	0	0	0	0	0	0	0	1	0	3	1	0	0	0	1	3	1	0	3	1	0	0	0	1	3	1	0	3
SMAC_04499.3_t1	SMAC_04499.3_t1	NaN	NaN	NaN	NaN	25.0521	NaN	NaN	NaN	NaN	1	2	1	2	0	0	0	0	6	0	0	23165000	52934000	0	0	0	0	76100000	1	2	1	2	0	0	0	0	2	1	2	1	2	0	0	0	0	2	1	2	1
SMAC_04582.3_t1	SMAC_04582.3_t1	NaN	NaN	NaN	23.5436	NaN	NaN	NaN	NaN	NaN	1	1	1	1	0	1	0	1	6	16816000	23471000	21434000	33247000	0	0	0	0	94968000	1	1	1	1	0	1	0	1	2	1	1	1	1	0	1	0	1	2	1	1	1
SMAC_04649.3_t1	SMAC_04649.3_t1	NaN	NaN	NaN	NaN	25.9948	NaN	NaN	NaN	NaN	0	0	3	2	0	0	0	1	6	0	0	24040000	101740000	0	0	0	26249000	152030000	0	0	3	2	0	0	0	1	5	0	0	3	2	0	0	0	1	5	0	0	3
SMAC_04821.3_t2;SMAC_04821.3_t1	SMAC_04821.3_t2;SMAC_04821.3_t1	NaN	NaN	NaN	24.3744	NaN	NaN	NaN	NaN	NaN	0	2	2	1	0	0	0	1	6	0	0	38124000	14147000	0	0	0	4447300	56719000	0	2	2	1	0	0	0	1	3	0	2	2	1	0	0	0	1	3	0	2	2
SMAC_04937.3_t1	SMAC_04937.3_t1	NaN	NaN	NaN	NaN	NaN	24.29	NaN	NaN	NaN	1	0	2	1	1	0	0	1	6	16536000	0	34307000	63056000	24476000	0	0	0	138370000	1	0	1	1	1	0	0	1	1	1	0	1	1	1	0	0	1	1	1	0	1
SMAC_05534.3_t1	SMAC_05534.3_t1	NaN	NaN	NaN	24.9927	25.5219	NaN	NaN	NaN	NaN	1	1	2	2	0	0	0	0	6	19591000	22603000	58681000	73173000	0	0	0	0	174050000	1	1	2	2	0	0	0	0	2	1	1	2	2	0	0	0	0	2	1	1	2
SMAC_05619.3_t1	SMAC_05619.3_t1	NaN	NaN	NaN	NaN	26.0031	NaN	NaN	NaN	NaN	0	0	0	5	0	0	0	1	6	0	0	0	102330000	0	0	0	7294600	109630000	0	0	0	5	0	0	0	1	5	0	0	0	5	0	0	0	1	5	0	0	0
SMAC_05866.3_t1	SMAC_05866.3_t1	NaN	NaN	NaN	NaN	NaN	NaN	NaN	25.0133	NaN	0	0	1	0	1	1	1	2	6	0	0	60051000	0	49327000	37334000	36240000	24166000	207120000	0	0	1	0	1	1	1	1	1	0	0	1	0	1	1	1	1	1	0	0	1
SMAC_05916.3_t1	SMAC_05916.3_t1	NaN	NaN	NaN	24.1578	NaN	NaN	NaN	NaN	NaN	1	1	2	2	0	0	0	0	6	8359900	41179000	32812000	25025000	0	0	0	0	107380000	1	1	2	2	0	0	0	0	3	1	1	2	2	0	0	0	0	3	1	1	2
SMAC_06265.3_t1	SMAC_06265.3_t1	NaN	NaN	NaN	23.1947	NaN	NaN	NaN	NaN	NaN	0	1	1	3	1	0	0	0	6	0	0	16830000	14937000	0	0	0	0	31767000	0	1	1	3	1	0	0	0	3	0	1	1	3	1	0	0	0	3	0	1	1
SMAC_06578.3_t1	SMAC_06578.3_t1	NaN	NaN	23.4765	NaN	NaN	NaN	NaN	NaN	NaN	1	2	0	1	1	1	0	0	6	17375000	17918000	0	13195000	7626300	7516600	0	0	63630000	1	2	0	1	1	1	0	0	3	1	2	0	1	1	1	0	0	3	1	2	0
SMAC_06648.3_t1	SMAC_06648.3_t1	NaN	25.1858	NaN	NaN	NaN	NaN	NaN	NaN	NaN	2	0	1	0	0	1	2	0	6	38166000	0	0	0	30882000	29730000	64412000	0	163190000	3	0	1	0	1	1	2	0	4	3	0	1	0	1	1	2	0	4	3	0	1
SMAC_06689.3_t1	SMAC_06689.3_t1	NaN	NaN	NaN	NaN	NaN	NaN	NaN	23.8376	NaN	2	1	0	0	1	1	1	0	6	12689000	0	0	0	24184000	10724000	16042000	0	63639000	2	1	0	0	1	1	1	0	2	2	1	0	0	1	1	1	0	2	2	1	0
SMAC_07058.3_t1	SMAC_07058.3_t1	NaN	NaN	NaN	NaN	24.9442	NaN	NaN	NaN	NaN	0	0	2	2	0	1	0	1	6	0	0	31793000	49121000	0	0	0	0	80914000	0	0	2	2	0	1	0	1	2	0	0	2	2	0	1	0	1	2	0	0	2
SMAC_07261.3_t1	SMAC_07261.3_t1	NaN	NaN	NaN	NaN	NaN	26.537	NaN	NaN	NaN	0	1	1	0	2	1	0	1	6	0	16452000	48200000	0	116190000	17687000	0	60275000	258810000	0	1	1	0	2	1	0	1	2	0	1	1	0	2	1	0	1	2	0	1	1
SMAC_07502.3_t1	SMAC_07502.3_t1	NaN	NaN	NaN	NaN	NaN	25.5668	26.0457	NaN	NaN	0	0	0	0	1	3	1	1	6	0	0	0	0	50447000	70121000	25719000	18240000	164530000	0	0	0	0	2	3	1	1	4	0	0	0	0	2	3	1	1	4	0	0	0
SMAC_07512.3_t1;SMAC_07512.3_t2	SMAC_07512.3_t1;SMAC_07512.3_t2	NaN	NaN	NaN	NaN	23.2631	NaN	NaN	NaN	NaN	1	1	1	1	0	1	0	1	6	0	0	35604000	15318000	0	0	0	16384000	67306000	1	1	1	1	0	1	0	1	3	1	1	1	1	0	1	0	1	3	1	1	1
SMAC_07629.3_t1	SMAC_07629.3_t1	NaN	NaN	NaN	NaN	NaN	23.4664	NaN	NaN	NaN	1	2	1	0	1	0	0	1	6	0	32209000	38201000	0	13830000	0	0	7100200	91340000	1	1	1	0	1	0	0	1	1	1	1	1	0	1	0	0	1	1	1	1	1
SMAC_07645.3_t1	SMAC_07645.3_t1	NaN	NaN	23.8336	NaN	NaN	NaN	NaN	NaN	NaN	0	1	0	1	0	3	1	0	6	0	22950000	0	0	0	0	13932000	0	36882000	0	2	0	1	0	3	1	0	5	0	2	0	1	0	3	1	0	5	0	2	0
SMAC_08089.3_t1	SMAC_08089.3_t1	NaN	NaN	NaN	NaN	NaN	NaN	NaN	25.7815	NaN	1	0	1	1	1	0	1	1	6	40780000	0	37603000	46422000	101220000	0	61720000	27768000	315510000	1	0	1	1	1	0	1	1	2	1	0	1	1	1	0	1	1	2	1	0	1
SMAC_08261.3_t1	SMAC_08261.3_t1	NaN	NaN	NaN	NaN	NaN	NaN	NaN	24.3433	NaN	1	1	0	2	0	1	1	0	6	25153000	0	0	25625000	0	16199000	22777000	0	89754000	1	1	0	1	0	1	1	0	1	1	1	0	1	0	1	1	0	1	1	1	0
SMAC_08473.3_t1	SMAC_08473.3_t1	NaN	NaN	NaN	NaN	NaN	25.1986	NaN	NaN	NaN	1	0	1	2	1	0	1	0	6	22530000	0	0	73714000	45950000	0	0	0	142190000	1	0	1	2	1	0	1	0	2	1	0	1	2	1	0	1	0	2	1	0	1
SMAC_08704.3_t1	SMAC_08704.3_t1	NaN	NaN	NaN	24.4798	NaN	NaN	NaN	NaN	NaN	1	0	2	2	0	0	0	1	6	7397000	0	41014000	0	0	0	0	23612000	72023000	1	0	2	2	0	0	0	1	5	1	0	2	2	0	0	0	1	5	1	0	2
SMAC_08713.3_t1	SMAC_08713.3_t1	NaN	NaN	NaN	22.8607	NaN	NaN	NaN	NaN	NaN	1	0	2	3	0	0	0	0	6	0	0	13352000	17776000	0	0	0	0	31128000	2	0	2	2	0	0	0	0	3	2	0	2	2	0	0	0	0	3	2	0	2
SMAC_08750.3_t1	SMAC_08750.3_t1	NaN	NaN	NaN	NaN	23.9896	NaN	NaN	NaN	NaN	1	1	0	2	1	0	1	0	6	0	0	0	25345000	1455400000	0	2231700000	0	3712500000	1	1	0	2	1	0	1	0	4	1	1	0	2	1	0	1	0	4	1	1	0
SMAC_12755.3_t1	SMAC_12755.3_t1	NaN	NaN	22.9792	NaN	NaN	NaN	NaN	NaN	NaN	2	2	1	1	0	0	0	0	6	7329900	12693000	0	0	0	0	0	0	20023000	2	2	1	1	0	0	0	0	4	2	2	1	1	0	0	0	0	4	2	2	1
SMAC_12795.3_t1	SMAC_12795.3_t1	NaN	NaN	NaN	23.2767	NaN	NaN	NaN	NaN	NaN	0	0	2	3	1	0	0	0	6	0	0	17814000	14465000	0	0	0	0	32280000	0	0	2	3	1	0	0	0	3	0	0	2	3	1	0	0	0	3	0	0	2
SMAC_12882.3_t1;SMAC_12883.3_t1;SMAC_09555.3_t1	SMAC_12882.3_t1;SMAC_12883.3_t1	NaN	NaN	NaN	NaN	NaN	NaN	NaN	24.2878	NaN	1	0	1	1	1	1	1	0	6	28479000	0	47106000	37276000	33171000	24088000	21917000	0	192040000	4	3	4	2	2	3	2	1	6	1	0	1	1	1	1	1	0	1	1	0	1
SMAC_12902.3_t1	SMAC_12902.3_t1	NaN	24.0637	NaN	NaN	NaN	NaN	NaN	NaN	NaN	2	1	1	0	0	1	0	1	6	17535000	43542000	45394000	0	0	17318000	0	0	123790000	4	5	4	2	3	3	3	4	6	2	1	1	0	0	1	0	1	2	1	0	0
SMAC_00463.3_t1	SMAC_00463.3_t1	NaN	NaN	24.4	NaN	NaN	NaN	NaN	NaN	NaN	1	3	0	0	0	0	1	0	5	0	33985000	0	0	0	0	0	0	33985000	1	3	1	0	0	0	1	0	5	1	3	1	0	0	0	1	0	5	1	3	1
SMAC_00662.3_t1	SMAC_00662.3_t1	NaN	NaN	NaN	24.1203	NaN	NaN	NaN	NaN	NaN	0	0	2	3	0	0	0	0	5	0	9063600	31968000	9999900	0	0	0	0	51031000	0	1	2	2	0	0	0	0	4	0	1	2	2	0	0	0	0	4	0	1	2
SMAC_00736.3_t1	SMAC_00736.3_t1	NaN	NaN	24.1911	NaN	NaN	NaN	NaN	NaN	NaN	1	3	0	0	0	0	0	1	5	15628000	29402000	0	0	0	0	0	0	45031000	1	2	0	0	0	0	0	1	2	1	2	0	0	0	0	0	1	2	1	2	0
SMAC_01285.3_t1	SMAC_01285.3_t1	NaN	NaN	NaN	NaN	NaN	NaN	23.074	NaN	NaN	1	0	0	1	2	1	0	0	5	0	0	0	0	0	8073200	0	0	8073200	1	0	0	1	2	1	0	0	4	1	0	0	1	2	1	0	0	4	1	0	0
SMAC_01327.3_t1	SMAC_01327.3_t1	NaN	NaN	NaN	NaN	NaN	24.2178	NaN	NaN	NaN	0	0	1	1	1	1	0	1	5	0	0	0	21444000	23282000	0	0	10153000	54880000	0	0	1	1	1	1	0	1	1	0	0	1	1	1	1	0	1	1	0	0	1
SMAC_01339.3_t1	SMAC_01339.3_t1	NaN	NaN	NaN	23.8384	NaN	NaN	NaN	NaN	NaN	0	1	0	1	1	1	0	1	5	0	20029000	26294000	0	0	0	0	0	46323000	0	1	1	1	1	1	0	1	1	0	1	1	1	1	1	0	1	1	0	1	1
SMAC_01602.3_t1	SMAC_01602.3_t1	NaN	NaN	NaN	NaN	NaN	NaN	22.5126	NaN	NaN	1	0	0	1	1	1	0	1	5	16361000	0	0	0	0	5470700	0	9005700	30838000	1	0	0	1	1	1	0	1	2	1	0	0	1	1	1	0	1	2	1	0	0
SMAC_02163.3_t1	SMAC_02163.3_t1	NaN	NaN	25.2081	NaN	NaN	NaN	NaN	NaN	NaN	0	2	0	0	1	1	1	0	5	0	59501000	0	0	11093000	8753700	15949000	0	95297000	0	2	0	0	1	1	1	0	3	0	2	0	0	1	1	1	0	3	0	2	0
SMAC_02306.3_t1	SMAC_02306.3_t1	NaN	NaN	23.4704	NaN	NaN	NaN	NaN	NaN	NaN	0	4	0	1	0	0	0	0	5	0	17842000	0	0	0	0	0	0	17842000	0	4	0	1	0	0	0	0	4	0	4	0	1	0	0	0	0	4	0	4	0
SMAC_02474.3_t1	SMAC_02474.3_t1	NaN	NaN	NaN	NaN	25.0747	NaN	NaN	NaN	NaN	0	0	3	1	0	0	0	1	5	0	0	24037000	53770000	0	0	0	21958000	99766000	0	0	2	2	0	0	0	1	2	0	0	2	2	0	0	0	1	2	0	0	2
SMAC_02569.3_t1	SMAC_02569.3_t1	NaN	NaN	NaN	NaN	NaN	24.1649	NaN	NaN	NaN	1	1	1	1	1	0	0	0	5	19103000	0	40017000	42497000	22444000	0	0	0	124060000	1	1	1	1	1	0	0	0	1	1	1	1	1	1	0	0	0	1	1	1	1
SMAC_02818.3_t1	SMAC_02818.3_t1	NaN	NaN	NaN	23.7597	NaN	NaN	NaN	NaN	NaN	1	0	2	0	2	0	0	0	5	0	0	24898000	0	0	0	0	0	24898000	1	0	2	0	2	0	0	0	3	1	0	2	0	2	0	0	0	3	1	0	2
SMAC_03147.3_t1	SMAC_03147.3_t1	NaN	NaN	NaN	24.5973	NaN	NaN	NaN	NaN	NaN	1	1	2	1	0	0	0	0	5	0	0	44495000	18406000	0	0	0	0	62902000	1	1	2	1	0	0	0	0	2	1	1	2	1	0	0	0	0	2	1	1	2
SMAC_03525.3_t1	SMAC_03525.3_t1	NaN	NaN	NaN	NaN	23.601	NaN	NaN	NaN	NaN	0	0	2	2	0	1	0	0	5	0	0	0	19361000	0	0	0	0	19361000	0	0	2	1	0	1	0	0	3	0	0	2	1	0	1	0	0	3	0	0	2
SMAC_03534.3_t1	SMAC_03534.3_t1	NaN	23.1092	NaN	NaN	NaN	NaN	NaN	NaN	NaN	1	0	1	2	0	0	0	1	5	9048200	0	0	0	0	0	0	0	9048200	1	0	1	2	0	0	0	1	2	1	0	1	2	0	0	0	1	2	1	0	1
SMAC_03754.3_t1	SMAC_03754.3_t1	NaN	NaN	NaN	NaN	NaN	NaN	23.9337	NaN	NaN	0	1	1	1	1	1	0	0	5	0	22688000	31836000	26072000	26394000	14650000	0	0	121640000	0	1	1	1	1	1	0	0	2	0	1	1	1	1	1	0	0	2	0	1	1
SMAC_04066.3_t1	SMAC_04066.3_t1	NaN	NaN	23.6781	NaN	NaN	NaN	NaN	NaN	NaN	1	1	1	1	1	0	0	0	5	11146000	20605000	0	0	0	0	0	0	31751000	1	1	1	1	1	0	0	0	2	1	1	1	1	1	0	0	0	2	1	1	1
SMAC_04156.3_t1	SMAC_04156.3_t1	NaN	NaN	NaN	24.2363	NaN	NaN	NaN	NaN	NaN	1	1	2	0	0	0	1	0	5	15195000	0	34645000	30013000	0	0	0	0	79852000	1	1	2	1	0	0	1	0	2	1	1	2	1	0	0	1	0	2	1	1	2
SMAC_04370.3_t1	SMAC_04370.3_t1	NaN	NaN	NaN	24.2009	NaN	NaN	NaN	NaN	NaN	1	1	2	0	0	0	1	0	5	0	0	33805000	0	0	0	0	0	33805000	1	1	2	0	0	0	1	0	4	1	1	2	0	0	0	1	0	4	1	1	2
SMAC_04592.3_t1	SMAC_04592.3_t1	NaN	NaN	NaN	22.4876	NaN	NaN	NaN	NaN	NaN	0	2	1	2	0	0	0	0	5	0	15836000	10309000	8788700	0	0	0	0	34934000	0	2	1	2	0	0	0	0	3	0	2	1	2	0	0	0	0	3	0	2	1
SMAC_04784.3_t1	SMAC_04784.3_t1	NaN	NaN	25.2244	NaN	NaN	NaN	NaN	NaN	NaN	1	0	3	1	0	0	0	0	5	28486000	60179000	51813000	29078000	0	0	0	0	169560000	1	2	3	1	0	0	0	0	3	1	2	3	1	0	0	0	0	3	1	2	3
SMAC_04808.3_t1	SMAC_04808.3_t1	NaN	NaN	NaN	25.4161	NaN	NaN	NaN	NaN	NaN	1	1	0	2	0	0	0	1	5	13367000	25919000	78486000	33478000	0	0	0	0	151250000	1	1	2	1	0	0	0	1	2	1	1	2	1	0	0	0	1	2	1	1	2
SMAC_04965.3_t2;SMAC_04965.3_t1	SMAC_04965.3_t2;SMAC_04965.3_t1	NaN	NaN	NaN	NaN	22.6069	NaN	NaN	NaN	NaN	2	1	1	1	0	0	0	0	5	9436500	23666000	24646000	9720000	0	0	0	0	67469000	2	1	1	1	0	0	0	0	2	2	1	1	1	0	0	0	0	2	2	1	1
SMAC_05013.3_t1	SMAC_05013.3_t1	NaN	NaN	NaN	NaN	23.3974	NaN	NaN	NaN	NaN	0	2	1	1	1	0	0	0	5	0	0	0	16813000	0	0	0	0	16813000	0	2	1	1	1	0	0	0	3	0	2	1	1	1	0	0	0	3	0	2	1
SMAC_05026.3_t1	SMAC_05026.3_t1	NaN	NaN	NaN	NaN	NaN	NaN	NaN	NaN	23.5517	1	1	1	1	0	0	0	1	5	9817300	0	0	0	0	0	0	9053800	18871000	1	1	1	1	0	0	0	1	2	1	1	1	1	0	0	0	1	2	1	1	1
SMAC_05223.3_t1	SMAC_05223.3_t1	NaN	NaN	23.0992	NaN	NaN	NaN	NaN	NaN	NaN	0	2	1	2	0	0	0	0	5	0	13794000	0	12829000	0	0	0	0	26623000	0	2	1	2	0	0	0	0	2	0	2	1	2	0	0	0	0	2	0	2	1
SMAC_05288.3_t1	SMAC_05288.3_t1	NaN	NaN	NaN	NaN	23.7246	NaN	NaN	NaN	NaN	1	0	1	3	0	0	0	0	5	0	0	0	21092000	0	0	0	0	21092000	1	0	1	3	0	0	0	0	3	1	0	1	3	0	0	0	0	3	1	0	1
SMAC_05460.3_t1	SMAC_05460.3_t1	NaN	NaN	NaN	NaN	NaN	24.2575	NaN	NaN	NaN	0	1	1	0	1	1	0	1	5	0	10538000	16155000	0	23931000	11773000	0	17233000	79630000	0	1	1	0	1	1	0	1	2	0	1	1	0	1	1	0	1	2	0	1	1
SMAC_05601.3_t1	SMAC_05601.3_t1	NaN	NaN	24.1355	NaN	NaN	NaN	NaN	NaN	NaN	0	3	1	1	0	0	0	0	5	4766700	28291000	0	18856000	0	0	0	0	51914000	1	2	1	1	0	0	0	0	4	1	2	1	1	0	0	0	0	4	1	2	1
SMAC_05628.3_t1	SMAC_05628.3_t1	NaN	NaN	NaN	NaN	NaN	NaN	23.5617	NaN	NaN	0	0	2	2	0	1	0	0	5	0	0	15719000	0	0	11321000	0	0	27040000	0	0	2	2	0	1	0	0	4	0	0	2	2	0	1	0	0	4	0	0	2
SMAC_05774.3_t1	SMAC_05774.3_t1	NaN	NaN	NaN	23.0125	NaN	NaN	NaN	NaN	NaN	2	2	1	0	0	0	0	0	5	15198000	13903000	14833000	0	0	0	0	0	43935000	2	1	1	0	0	0	0	0	2	2	1	1	0	0	0	0	0	2	2	1	1
SMAC_06512.3_t1	SMAC_06512.3_t1	NaN	NaN	NaN	NaN	NaN	NaN	NaN	24.6399	NaN	0	0	1	0	1	1	1	1	5	0	0	46342000	0	26074000	0	27975000	22227000	122620000	0	0	1	0	1	1	1	1	1	0	0	1	0	1	1	1	1	1	0	0	1
SMAC_06535.3_t1	SMAC_06535.3_t1	NaN	NaN	25.825	NaN	NaN	NaN	NaN	NaN	NaN	0	2	2	1	0	0	0	0	5	0	91255000	0	34117000	0	0	0	0	125370000	0	3	2	1	0	0	0	0	3	0	3	2	1	0	0	0	0	3	0	3	2
SMAC_06607.3_t1	SMAC_06607.3_t1	NaN	NaN	NaN	NaN	25.0586	NaN	NaN	NaN	NaN	1	0	0	2	1	0	0	1	5	14250000	0	0	53175000	0	0	0	14177000	81602000	1	0	0	2	1	0	0	1	2	1	0	0	2	1	0	0	1	2	1	0	0
SMAC_06637.3_t1;SMAC_06637.3_t2	SMAC_06637.3_t1;SMAC_06637.3_t2	NaN	NaN	24.1416	NaN	NaN	NaN	NaN	NaN	NaN	0	2	1	2	0	0	0	0	5	0	28412000	0	23596000	0	0	0	0	52008000	0	2	1	1	0	0	0	0	3	0	2	1	1	0	0	0	0	3	0	2	1
SMAC_06812.3_t1	SMAC_06812.3_t1	NaN	NaN	NaN	24.9179	NaN	NaN	NaN	NaN	NaN	0	0	2	3	0	0	0	0	5	0	0	55566000	20578000	0	0	0	0	76145000	0	0	3	2	0	0	0	0	4	0	0	3	2	0	0	0	0	4	0	0	3
SMAC_06969.3_t1	SMAC_06969.3_t1	NaN	NaN	NaN	NaN	NaN	NaN	24.3292	NaN	NaN	0	2	1	0	0	2	0	0	5	0	36301000	34260000	0	0	19272000	0	0	89834000	0	2	1	0	0	2	0	0	4	0	2	1	0	0	2	0	0	4	0	2	1
SMAC_07080.3_t1	SMAC_07080.3_t1	NaN	NaN	NaN	23.6203	NaN	NaN	NaN	NaN	NaN	0	0	3	2	0	0	0	0	5	0	0	22606000	15933000	0	0	0	0	38538000	0	0	3	2	0	0	0	0	3	0	0	3	2	0	0	0	0	3	0	0	3
SMAC_07234.3_t1	SMAC_07234.3_t1	NaN	NaN	NaN	23.8971	NaN	NaN	NaN	NaN	NaN	0	2	2	1	0	0	0	0	5	0	35758000	27386000	15806000	0	0	0	0	78950000	0	2	2	1	0	0	0	0	3	0	2	2	1	0	0	0	0	3	0	2	2
SMAC_07787.3_t1	SMAC_07787.3_t1	NaN	NaN	NaN	NaN	NaN	23.3794	NaN	NaN	NaN	0	0	2	2	1	0	0	0	5	0	0	0	17909000	13021000	0	0	0	30930000	0	0	2	2	1	0	0	0	3	0	0	2	2	1	0	0	0	3	0	0	2
SMAC_07934.3_t1	SMAC_07934.3_t1	NaN	NaN	NaN	NaN	24.7667	NaN	NaN	NaN	NaN	0	1	1	3	0	0	0	0	5	0	5620500	0	43435000	0	0	0	0	49056000	0	1	1	2	0	0	0	0	2	0	1	1	2	0	0	0	0	2	0	1	1
SMAC_08084.3_t1	SMAC_08084.3_t1	NaN	NaN	NaN	NaN	NaN	NaN	NaN	28.1612	NaN	0	1	0	0	1	0	2	1	5	172210000	259730000	105100000	0	190130000	191620000	321210000	140170000	1380200000	1	1	1	0	1	1	2	2	3	1	1	1	0	1	1	2	2	3	1	1	1
SMAC_08814.3_t1	SMAC_08814.3_t1	NaN	NaN	NaN	24.5182	NaN	NaN	NaN	NaN	NaN	1	0	3	1	0	0	0	0	5	0	0	42119000	0	0	0	0	0	42119000	1	0	3	1	0	0	0	0	3	1	0	3	1	0	0	0	0	3	1	0	3
SMAC_09493.3_t2;SMAC_09493.3_t1	SMAC_09493.3_t2;SMAC_09493.3_t1	NaN	NaN	NaN	24.3702	NaN	NaN	NaN	NaN	NaN	1	1	1	1	0	1	0	0	5	29738000	26906000	38014000	43088000	0	0	0	0	137750000	1	1	1	1	0	1	0	0	1	1	1	1	1	0	1	0	0	1	1	1	1
SMAC_12956.3_t1;SMAC_12881.3_t1;SMAC_12973.3_t1;SMAC_12971.3_t1;SMAC_09911.3_t1	SMAC_12956.3_t1;SMAC_12881.3_t1;SMAC_12973.3_t1;SMAC_12971.3_t1;SMAC_09911.3_t1	NaN	NaN	NaN	NaN	NaN	NaN	NaN	24.0264	NaN	0	2	1	1	0	0	1	0	5	0	18660000	22126000	0	0	0	18285000	0	59072000	0	1	1	1	0	0	1	0	2	0	1	1	1	0	0	1	0	2	0	0	0
SMAC_12906.3_t1	SMAC_12906.3_t1	NaN	24.0729	NaN	NaN	NaN	NaN	NaN	NaN	NaN	1	0	1	0	0	1	1	1	5	17647000	0	30341000	0	0	10176000	20012000	10722000	88898000	1	0	1	0	0	1	1	1	2	1	0	1	0	0	1	1	1	2	1	0	1
SMAC_00024.3_t1	SMAC_00024.3_t1	NaN	NaN	NaN	NaN	NaN	NaN	NaN	NaN	NaN	0	0	1	1	1	0	1	0	4	0	0	0	0	0	0	0	0	0	0	1	1	1	1	1	1	0	4	0	1	1	1	1	1	1	0	4	0	1	1
SMAC_00234.3_t1	SMAC_00234.3_t1	NaN	NaN	NaN	NaN	22.6864	NaN	NaN	NaN	NaN	0	0	1	2	1	0	0	0	4	0	0	0	10271000	0	0	0	0	10271000	0	0	1	2	1	0	0	0	2	0	0	1	2	1	0	0	0	2	0	0	1
SMAC_00239.3_t1	SMAC_00239.3_t1	NaN	NaN	NaN	NaN	24.1568	NaN	NaN	NaN	NaN	0	1	0	1	1	0	1	0	4	0	6071000	0	28460000	0	0	0	0	34531000	0	1	0	1	1	0	1	0	3	0	1	0	1	1	0	1	0	3	0	1	0
SMAC_00628.3_t1	SMAC_00628.3_t1	NaN	24.0258	NaN	NaN	NaN	NaN	NaN	NaN	NaN	2	0	0	2	0	0	0	0	4	17080000	0	0	20439000	0	0	0	0	37519000	1	0	0	1	0	0	0	0	1	1	0	0	1	0	0	0	0	1	1	0	0
SMAC_00632.3_t1	SMAC_00632.3_t1	NaN	NaN	NaN	NaN	NaN	NaN	NaN	NaN	23.2043	1	1	1	0	0	0	0	1	4	0	0	25854000	0	0	0	0	7116100	32970000	1	1	1	0	0	0	0	1	2	1	1	1	0	0	0	0	1	2	1	1	1
SMAC_00634.3_t1	SMAC_00634.3_t1	NaN	NaN	NaN	NaN	23.4738	NaN	NaN	NaN	NaN	1	0	2	1	0	0	0	0	4	18049000	0	44836000	17726000	0	0	0	0	80611000	1	0	2	1	0	0	0	0	4	1	0	2	1	0	0	0	0	4	1	0	2
SMAC_00759.3_t1	SMAC_00759.3_t1	NaN	NaN	NaN	NaN	NaN	NaN	23.4138	NaN	NaN	0	1	0	1	1	1	0	0	4	0	0	0	11068000	0	10217000	0	0	21285000	0	1	0	1	1	1	0	0	1	0	1	0	1	1	1	0	0	1	0	1	0
SMAC_00772.3_t1	SMAC_00772.3_t1	NaN	NaN	NaN	23.9568	NaN	NaN	NaN	NaN	NaN	1	1	1	1	0	0	0	0	4	12761000	16852000	28543000	28513000	0	0	0	0	86669000	1	1	1	1	0	0	0	0	2	1	1	1	1	0	0	0	0	2	1	1	1
SMAC_00830.3_t1	SMAC_00830.3_t1	NaN	NaN	NaN	23.5395	NaN	NaN	NaN	NaN	NaN	0	1	2	1	0	0	0	0	4	0	0	21374000	18876000	0	0	0	0	40250000	0	1	2	1	0	0	0	0	2	0	1	2	1	0	0	0	0	2	0	1	2
SMAC_01321.3_t1	SMAC_01321.3_t1	NaN	NaN	NaN	NaN	NaN	25.3855	NaN	NaN	NaN	0	0	0	1	2	1	0	0	4	0	0	0	0	52306000	0	0	0	52306000	0	0	0	1	2	1	0	0	2	0	0	0	1	2	1	0	0	2	0	0	0
SMAC_01688.3_t1	SMAC_01688.3_t1	NaN	NaN	NaN	22.9836	NaN	NaN	NaN	NaN	NaN	0	1	1	2	0	0	0	0	4	0	17751000	14539000	12084000	0	0	0	0	44374000	0	1	1	2	0	0	0	0	2	0	1	1	2	0	0	0	0	2	0	1	1
SMAC_01901.3_t1	SMAC_01901.3_t1	NaN	NaN	23.1919	NaN	NaN	NaN	NaN	NaN	NaN	2	1	0	1	0	0	0	0	4	13497000	14710000	0	18351000	0	0	0	0	46558000	2	1	0	1	0	0	0	0	2	2	1	0	1	0	0	0	0	2	2	1	0
SMAC_02690.3_t1	SMAC_02690.3_t1	NaN	NaN	NaN	NaN	24.7941	NaN	NaN	NaN	NaN	0	1	1	1	0	1	0	0	4	0	0	0	44267000	20171000	0	0	0	64438000	0	1	1	1	1	1	0	0	2	0	1	1	1	1	1	0	0	2	0	1	1
SMAC_02843.3_t1	SMAC_02843.3_t1	NaN	NaN	NaN	NaN	NaN	NaN	24.333	NaN	NaN	0	1	1	0	0	2	0	0	4	0	0	0	0	0	19322000	0	0	19322000	0	1	1	0	0	2	0	0	3	0	1	1	0	0	2	0	0	3	0	1	1
SMAC_02854.3_t1	SMAC_02854.3_t1	NaN	NaN	NaN	23.5477	NaN	NaN	NaN	NaN	NaN	0	1	2	1	0	0	0	0	4	0	0	21496000	0	0	0	0	0	21496000	0	1	2	1	0	0	0	0	2	0	1	2	1	0	0	0	0	2	0	1	2
SMAC_02927.3_t1	SMAC_02927.3_t1	NaN	NaN	NaN	24.0033	NaN	NaN	NaN	NaN	NaN	0	0	2	1	1	0	0	0	4	0	0	29479000	0	7029800	0	0	0	36508000	0	0	2	1	1	0	0	0	2	0	0	2	1	1	0	0	0	2	0	0	2
SMAC_03254.3_t1	SMAC_03254.3_t1	NaN	NaN	NaN	NaN	NaN	26.5749	NaN	NaN	NaN	0	1	0	0	3	0	0	0	4	0	0	0	0	119280000	0	0	0	119280000	0	1	0	0	3	0	0	0	3	0	1	0	0	3	0	0	0	3	0	1	0
SMAC_03420.3_t1	SMAC_03420.3_t1	NaN	22.6481	NaN	NaN	NaN	NaN	NaN	NaN	NaN	2	0	1	1	0	0	0	0	4	6572700	0	36319000	18985000	0	0	0	0	61877000	2	0	1	1	0	0	0	0	2	2	0	1	1	0	0	0	0	2	2	0	1
SMAC_03663.3_t1	SMAC_03663.3_t1	NaN	NaN	NaN	NaN	NaN	NaN	NaN	NaN	23.7755	1	0	1	1	0	0	0	1	4	0	0	0	0	0	0	0	10573000	10573000	1	0	1	1	0	0	0	1	2	1	0	1	1	0	0	0	1	2	1	0	1
SMAC_04050.3_t1	SMAC_04050.3_t1	NaN	NaN	NaN	NaN	24.8538	NaN	NaN	NaN	NaN	0	0	2	2	0	0	0	0	4	0	0	12316000	46138000	0	0	0	0	58453000	0	0	2	2	0	0	0	0	3	0	0	2	2	0	0	0	0	3	0	0	2
SMAC_04085.3_t1	SMAC_04085.3_t1	NaN	NaN	NaN	NaN	23.8827	NaN	NaN	NaN	NaN	0	1	1	2	0	0	0	0	4	0	0	0	23536000	0	0	0	0	23536000	0	1	1	2	0	0	0	0	3	0	1	1	2	0	0	0	0	3	0	1	1
SMAC_04272.3_t1	SMAC_04272.3_t1	NaN	NaN	NaN	23.6305	NaN	NaN	NaN	NaN	NaN	0	0	3	1	0	0	0	0	4	0	0	22764000	0	0	0	0	0	22764000	0	0	3	1	0	0	0	0	3	0	0	3	1	0	0	0	0	3	0	0	3
SMAC_04466.3_t1	SMAC_04466.3_t1	NaN	NaN	NaN	NaN	25.877	NaN	NaN	NaN	NaN	0	0	1	3	0	0	0	0	4	0	0	40327000	93767000	0	0	0	0	134090000	0	0	1	3	0	0	0	0	3	0	0	1	3	0	0	0	0	3	0	0	1
SMAC_04662.3_t1	SMAC_04662.3_t1	NaN	NaN	NaN	NaN	NaN	NaN	24.0749	NaN	NaN	1	0	0	0	0	1	2	0	4	0	0	0	0	0	16157000	0	0	16157000	1	0	0	0	0	1	2	0	2	1	0	0	0	0	1	2	0	2	1	0	0
SMAC_05391.3_t1	SMAC_05391.3_t1	NaN	NaN	NaN	23.5074	NaN	NaN	NaN	NaN	NaN	0	0	2	2	0	0	0	0	4	0	0	20903000	0	0	0	0	0	20903000	0	0	2	2	0	0	0	0	2	0	0	2	2	0	0	0	0	2	0	0	2
SMAC_05523.3_t1	SMAC_05523.3_t1	NaN	NaN	NaN	NaN	NaN	NaN	NaN	NaN	22.9301	1	1	1	1	0	0	0	0	4	7543000	12098000	0	14117000	0	0	0	5884700	39643000	1	1	1	1	0	0	0	1	1	1	1	1	1	0	0	0	1	1	1	1	1
SMAC_05546.3_t1	SMAC_05546.3_t1	NaN	NaN	NaN	24.0814	NaN	NaN	NaN	NaN	NaN	0	0	2	2	0	0	0	0	4	0	0	31119000	22239000	0	0	0	0	53358000	0	0	2	2	0	0	0	0	3	0	0	2	2	0	0	0	0	3	0	0	2
SMAC_05767.3_t1	SMAC_05767.3_t1	NaN	NaN	NaN	23.1076	NaN	NaN	NaN	NaN	NaN	0	0	1	1	0	2	0	0	4	0	0	15844000	40455000	0	0	0	0	56298000	0	0	1	1	0	2	0	0	3	0	0	1	1	0	2	0	0	3	0	0	1
SMAC_05987.3_t1	SMAC_05987.3_t1	NaN	NaN	NaN	NaN	24.4857	NaN	NaN	NaN	NaN	0	1	0	2	1	0	0	0	4	0	0	0	35745000	0	0	0	0	35745000	0	1	0	2	1	0	0	0	2	0	1	0	2	1	0	0	0	2	0	1	0
SMAC_06187.3_t1	SMAC_06187.3_t1	NaN	NaN	NaN	22.9328	NaN	NaN	NaN	NaN	NaN	1	1	1	1	0	0	0	0	4	14643000	20407000	14036000	16567000	0	0	0	0	65653000	1	1	1	1	0	0	0	0	1	1	1	1	1	0	0	0	0	1	1	1	1
SMAC_06355.3_t1;SMAC_08787.3_t1;SMAC_12972.3_t1	SMAC_06355.3_t1;SMAC_08787.3_t1;SMAC_12972.3_t1	NaN	NaN	NaN	22.5158	NaN	NaN	NaN	NaN	NaN	1	0	0	1	0	2	0	0	4	0	0	10513000	18541000	0	0	0	0	29054000	1	0	1	1	0	2	0	0	2	1	0	1	1	0	2	0	0	2	1	0	1
SMAC_06365.3_t1	SMAC_06365.3_t1	NaN	NaN	NaN	24.394	NaN	NaN	NaN	NaN	NaN	2	0	1	1	0	0	0	0	4	18066000	0	38646000	16946000	0	0	0	0	73659000	2	0	2	1	0	0	0	0	3	2	0	2	1	0	0	0	0	3	2	0	2
SMAC_06785.3_t2;SMAC_06785.3_t1	SMAC_06785.3_t2;SMAC_06785.3_t1	NaN	NaN	NaN	23.0905	NaN	NaN	NaN	NaN	NaN	1	1	2	0	0	0	0	0	4	0	34844000	15658000	0	0	0	0	0	50502000	1	3	1	0	0	0	0	0	4	1	3	1	0	0	0	0	0	4	1	3	1
SMAC_06926.3_t1	SMAC_06926.3_t1	NaN	NaN	NaN	NaN	24.5772	NaN	NaN	NaN	NaN	1	0	1	2	0	0	0	0	4	0	0	14747000	38086000	0	0	0	0	52833000	1	0	1	2	0	0	0	0	3	1	0	1	2	0	0	0	0	3	1	0	1
SMAC_07644.3_t1	SMAC_07644.3_t1	NaN	NaN	NaN	NaN	23.5808	NaN	NaN	NaN	NaN	0	0	1	2	0	1	0	0	4	0	10859000	8637600	19092000	0	0	0	0	38588000	0	1	1	2	0	1	0	0	5	0	1	1	2	0	1	0	0	5	0	1	1
SMAC_07824.3_t1	SMAC_07824.3_t1	NaN	NaN	NaN	22.1173	NaN	NaN	NaN	NaN	NaN	1	0	1	1	1	0	0	0	4	3825000	0	7975700	29902000	29590000	0	0	0	71293000	1	0	1	1	1	0	0	0	2	1	0	1	1	1	0	0	0	2	1	0	1
SMAC_08249.3_t1	SMAC_08249.3_t1	NaN	NaN	NaN	24.5567	NaN	NaN	NaN	NaN	NaN	0	0	2	2	0	0	0	0	4	0	0	43258000	12216000	0	0	0	0	55474000	0	0	2	2	0	0	0	0	2	0	0	2	2	0	0	0	0	2	0	0	2
SMAC_08386.3_t1	SMAC_08386.3_t1	NaN	NaN	NaN	22.962	NaN	NaN	NaN	NaN	NaN	1	1	1	1	0	0	0	0	4	13701000	0	14323000	13776000	0	0	0	0	41801000	1	1	1	1	0	0	0	0	3	1	1	1	1	0	0	0	0	3	1	1	1
SMAC_08679.3_t1	SMAC_08679.3_t1	NaN	NaN	NaN	NaN	23.9732	NaN	NaN	NaN	NaN	0	1	2	1	0	0	0	0	4	0	0	14910000	25060000	0	0	0	0	39969000	0	1	2	1	0	0	0	0	3	0	1	2	1	0	0	0	0	3	0	1	2
SMAC_08845.3_t1	SMAC_08845.3_t1	NaN	NaN	NaN	23.2282	NaN	NaN	NaN	NaN	NaN	0	1	1	2	0	0	0	0	4	0	27887000	17226000	22472000	0	0	0	0	67585000	0	1	1	2	0	0	0	0	3	0	1	1	2	0	0	0	0	3	0	1	1
SMAC_08959.3_t1	SMAC_08959.3_t1	NaN	NaN	NaN	NaN	NaN	NaN	NaN	26.5631	NaN	1	0	1	0	0	0	1	1	4	16595000	0	121250000	0	0	0	106100000	56781000	300730000	1	0	1	0	0	0	1	1	3	1	0	1	0	0	0	1	1	3	1	0	1
SMAC_09274.3_t1	SMAC_09274.3_t1	NaN	NaN	24.9989	NaN	NaN	NaN	NaN	NaN	NaN	1	2	1	0	0	0	0	0	4	4519700	51471000	20615000	0	0	0	0	0	76606000	1	2	1	0	0	0	0	0	4	1	2	1	0	0	0	0	0	4	1	2	1
SMAC_09602.3_t1	SMAC_09602.3_t1	NaN	NaN	NaN	NaN	NaN	NaN	NaN	NaN	NaN	0	0	1	2	0	0	0	1	4	0	0	0	0	0	0	0	0	0	0	0	1	2	0	0	0	1	3	0	0	1	2	0	0	0	1	3	0	0	1
SMAC_12785.3_t1	SMAC_12785.3_t1	NaN	NaN	NaN	NaN	23.736	NaN	NaN	NaN	NaN	1	0	0	3	0	0	0	0	4	0	0	0	21260000	0	0	0	0	21260000	1	0	1	2	0	0	1	0	2	1	0	1	2	0	0	1	0	2	1	0	1
SMAC_12790.3_t1	SMAC_12790.3_t1	NaN	NaN	NaN	NaN	NaN	NaN	26.0533	NaN	NaN	1	1	1	0	0	1	0	0	4	28716000	46021000	0	0	0	63665000	0	0	138400000	1	1	1	0	0	1	0	0	1	1	1	1	0	0	1	0	0	1	1	1	1
SMAC_12888.3_t1	SMAC_12888.3_t1	NaN	NaN	NaN	23.3938	NaN	NaN	NaN	NaN	NaN	1	1	1	1	0	0	0	0	4	0	0	19320000	23776000	0	0	0	0	43096000	1	1	1	1	0	0	0	0	1	1	1	1	1	0	0	0	0	1	1	1	1
SMAC_00044.3_t1	SMAC_00044.3_t1	NaN	NaN	NaN	NaN	NaN	NaN	23.6057	NaN	NaN	0	0	0	1	0	1	0	1	3	0	0	0	194660000	0	11671000	0	52607000	258940000	0	0	0	1	0	1	0	1	2	0	0	0	1	0	1	0	1	2	0	0	0
SMAC_00076.3_t1	SMAC_00076.3_t1	NaN	23.0624	NaN	NaN	NaN	NaN	NaN	NaN	NaN	2	1	0	0	0	0	0	0	3	8759600	22422000	0	0	0	0	0	0	31182000	1	2	0	0	0	0	0	0	2	1	2	0	0	0	0	0	0	2	1	2	0
SMAC_00212.3_t1	SMAC_00212.3_t1	NaN	NaN	NaN	NaN	23.9411	NaN	NaN	NaN	NaN	0	0	1	1	0	1	0	0	3	0	0	0	24508000	0	0	0	0	24508000	0	0	1	1	0	1	0	0	3	0	0	1	1	0	1	0	0	3	0	0	1
SMAC_00550.3_t1	SMAC_00550.3_t1	NaN	NaN	NaN	NaN	NaN	NaN	NaN	NaN	NaN	1	0	0	0	0	1	1	0	3	0	0	0	0	0	0	0	0	0	1	0	0	0	0	1	1	0	1	1	0	0	0	0	1	1	0	1	1	0	0
SMAC_00871.3_t1	SMAC_00871.3_t1	NaN	NaN	NaN	NaN	23.3715	NaN	NaN	NaN	NaN	1	0	0	2	0	0	0	0	3	0	0	0	16512000	0	0	0	0	16512000	1	0	0	2	0	0	0	0	3	1	0	0	2	0	0	0	0	3	1	0	0
SMAC_00995.3_t1	SMAC_00995.3_t1	NaN	NaN	NaN	NaN	NaN	23.0994	NaN	NaN	NaN	0	0	1	0	1	0	0	1	3	0	0	0	0	10724000	0	0	0	10724000	0	0	1	0	1	0	0	1	1	0	0	1	0	1	0	0	1	1	0	0	1
SMAC_01064.3_t1	SMAC_01064.3_t1	NaN	NaN	NaN	NaN	NaN	NaN	NaN	NaN	24.2488	0	0	1	1	0	0	0	1	3	0	0	0	0	0	0	0	14678000	14678000	0	0	1	1	0	0	0	1	3	0	0	1	1	0	0	0	1	3	0	0	1
SMAC_01427.3_t1	SMAC_01427.3_t1	NaN	NaN	NaN	NaN	23.3838	NaN	NaN	NaN	NaN	0	0	1	2	0	0	0	0	3	0	0	0	16654000	0	0	0	0	16654000	0	0	1	2	0	0	0	0	2	0	0	1	2	0	0	0	0	2	0	0	1
SMAC_01627.3_t1	SMAC_01627.3_t1	NaN	NaN	NaN	NaN	24.5482	NaN	NaN	NaN	NaN	0	1	1	1	0	0	0	0	3	0	0	0	37329000	0	0	0	0	37329000	0	1	1	1	0	0	0	0	3	0	1	1	1	0	0	0	0	3	0	1	1
SMAC_01730.3_t1	SMAC_01730.3_t1	NaN	NaN	NaN	23.2755	NaN	NaN	NaN	NaN	NaN	0	1	1	1	0	0	0	0	3	0	0	17799000	0	0	0	0	0	17799000	0	1	1	1	0	0	0	0	2	0	1	1	1	0	0	0	0	2	0	1	1
SMAC_01902.3_t1	SMAC_01902.3_t1	NaN	NaN	NaN	22.8171	NaN	NaN	NaN	NaN	NaN	0	0	1	1	0	0	0	1	3	0	0	12954000	8285900	0	0	0	0	21240000	0	0	1	1	0	0	0	1	2	0	0	1	1	0	0	0	1	2	0	0	1
SMAC_01966.3_t1	SMAC_01966.3_t1	NaN	NaN	NaN	NaN	NaN	NaN	NaN	23.231	NaN	2	0	0	0	0	0	1	0	3	0	0	0	0	0	0	10536000	0	10536000	2	0	0	0	0	0	1	0	3	2	0	0	0	0	0	1	0	3	2	0	0
SMAC_01967.3_t1	SMAC_01967.3_t1	NaN	NaN	NaN	NaN	NaN	NaN	NaN	NaN	NaN	0	0	0	3	0	0	0	0	3	0	0	0	0	0	0	0	0	0	0	0	0	2	0	0	0	0	2	0	0	0	2	0	0	0	0	2	0	0	0
SMAC_02125.3_t1	SMAC_02125.3_t1	NaN	24.642	NaN	NaN	NaN	NaN	NaN	NaN	NaN	1	1	1	0	0	0	0	0	3	45282000	0	27496000	0	0	0	0	0	72779000	2	1	1	0	0	0	0	0	2	2	1	1	0	0	0	0	0	2	2	1	1
SMAC_02293.3_t1	SMAC_02293.3_t1	NaN	NaN	NaN	NaN	NaN	NaN	NaN	NaN	23.8514	0	0	1	1	0	0	0	1	3	0	0	0	0	0	0	0	11144000	11144000	0	0	1	1	0	0	0	1	2	0	0	1	1	0	0	0	1	2	0	0	1
SMAC_02421.3_t1	SMAC_02421.3_t1	NaN	24.7696	NaN	NaN	NaN	NaN	NaN	NaN	NaN	2	0	0	1	0	0	0	0	3	28601000	0	0	0	0	0	0	0	28601000	2	0	0	1	0	0	0	1	3	2	0	0	1	0	0	0	1	3	2	0	0
SMAC_02453.3_t1	SMAC_02453.3_t1	NaN	NaN	NaN	22.8781	NaN	NaN	NaN	NaN	NaN	0	1	1	1	0	0	0	0	3	0	12392000	13514000	0	0	0	0	0	25906000	0	1	1	1	0	0	0	0	2	0	1	1	1	0	0	0	0	2	0	1	1
SMAC_02537.3_t1	SMAC_02537.3_t1	NaN	NaN	NaN	21.8203	NaN	NaN	NaN	NaN	NaN	0	0	1	1	1	0	0	0	3	0	0	6491400	10403000	0	0	0	0	16895000	0	0	1	1	1	0	0	0	1	0	0	1	1	1	0	0	0	1	0	0	1
SMAC_02936.3_t1	SMAC_02936.3_t1	NaN	NaN	NaN	NaN	23.8293	NaN	NaN	NaN	NaN	0	1	1	1	0	0	0	0	3	0	0	0	22680000	0	0	0	0	22680000	0	1	1	1	0	0	0	0	2	0	1	1	1	0	0	0	0	2	0	1	1
SMAC_03026.3_t1	SMAC_03026.3_t1	NaN	NaN	NaN	NaN	NaN	NaN	NaN	NaN	21.7128	0	1	0	1	0	0	0	1	3	0	0	0	0	0	0	0	2530900	2530900	1	2	0	2	1	0	1	2	5	0	1	0	1	0	0	0	2	4	0	1	0
SMAC_03429.3_t1	SMAC_03429.3_t1	NaN	NaN	NaN	NaN	NaN	NaN	NaN	23.4428	NaN	0	0	0	0	0	2	1	0	3	0	0	0	0	0	0	12202000	0	12202000	0	0	0	0	0	2	1	0	3	0	0	0	0	0	2	1	0	3	0	0	0
SMAC_03508.3_t1	SMAC_03508.3_t1	NaN	NaN	NaN	NaN	NaN	NaN	NaN	NaN	NaN	0	1	1	0	0	0	1	0	3	0	0	0	0	0	0	0	0	0	0	1	1	0	0	0	1	0	1	0	1	1	0	0	0	1	0	1	0	1	1
SMAC_03527.3_t1	SMAC_03527.3_t1	NaN	NaN	NaN	23.8322	NaN	NaN	NaN	NaN	NaN	1	0	0	1	0	0	1	0	3	0	33295000	26181000	43455000	0	0	0	0	102930000	1	1	1	1	0	0	1	0	1	1	1	1	1	0	0	1	0	1	1	1	1
SMAC_03857.3_t1;SMAC_08397.3_t1	SMAC_03857.3_t1	NaN	NaN	NaN	23.695	NaN	NaN	NaN	NaN	NaN	0	1	0	1	1	0	0	0	3	0	0	23806000	0	0	0	0	0	23806000	0	1	1	1	1	0	0	0	4	0	1	1	1	1	0	0	0	4	0	1	1
SMAC_03861.3_t1	SMAC_03861.3_t1	NaN	NaN	NaN	NaN	NaN	NaN	NaN	NaN	NaN	0	0	1	0	0	2	0	0	3	0	0	0	0	0	0	0	0	0	0	0	1	0	0	2	0	0	3	0	0	1	0	0	2	0	0	3	0	0	1
SMAC_03968.3_t1	SMAC_03968.3_t1	NaN	NaN	NaN	NaN	24.7913	NaN	NaN	NaN	NaN	0	0	0	3	0	0	0	0	3	0	0	0	44182000	0	0	0	0	44182000	0	0	0	3	0	0	0	0	3	0	0	0	3	0	0	0	0	3	0	0	0
SMAC_04189.3_t1	SMAC_04189.3_t1	NaN	NaN	NaN	23.0563	NaN	NaN	NaN	NaN	NaN	0	0	1	1	1	0	0	0	3	0	0	15290000	0	0	0	0	0	15290000	0	0	1	1	1	0	0	0	1	0	0	1	1	1	0	0	0	1	0	0	1
SMAC_04212.3_t1	SMAC_04212.3_t1	NaN	NaN	NaN	NaN	NaN	NaN	NaN	NaN	NaN	0	2	1	0	0	0	0	0	3	0	0	0	0	0	0	0	0	0	0	2	1	0	0	0	0	1	3	0	2	1	0	0	0	0	1	3	0	2	1
SMAC_04342.3_t1	SMAC_04342.3_t1	NaN	NaN	NaN	NaN	NaN	NaN	NaN	NaN	NaN	0	0	0	3	0	0	0	0	3	0	0	0	0	0	0	0	0	0	0	0	0	3	0	0	0	0	3	0	0	0	3	0	0	0	0	3	0	0	0
SMAC_04384.3_t1	SMAC_04384.3_t1	NaN	NaN	NaN	24.0468	NaN	NaN	NaN	NaN	NaN	1	0	1	1	0	0	0	0	3	0	0	30379000	23422000	0	0	0	0	53801000	1	0	1	1	0	0	0	0	3	1	0	1	1	0	0	0	0	3	1	0	1
SMAC_04424.3_t1	SMAC_04424.3_t1	NaN	NaN	NaN	NaN	NaN	NaN	NaN	24.7208	NaN	0	0	0	0	0	1	2	0	3	0	0	0	0	0	0	29588000	0	29588000	0	0	0	0	0	1	1	0	2	0	0	0	0	0	1	1	0	2	0	0	0
SMAC_04591.3_t1	SMAC_04591.3_t1	NaN	NaN	NaN	NaN	NaN	NaN	NaN	NaN	24.3166	0	0	1	1	0	0	0	1	3	0	0	31260000	0	0	0	0	15384000	46644000	0	0	1	1	0	0	0	1	2	0	0	1	1	0	0	0	1	2	0	0	1
SMAC_04816.3_t2;SMAC_12886.3_t1;SMAC_04816.3_t1	SMAC_04816.3_t2;SMAC_12886.3_t1;SMAC_04816.3_t1	NaN	NaN	NaN	NaN	NaN	NaN	NaN	25.6753	NaN	0	0	0	0	1	0	2	0	3	0	0	0	0	74081000	0	57340000	0	131420000	0	0	0	0	1	0	2	0	2	0	0	0	0	1	0	2	0	2	0	0	0
SMAC_05008.3_t1	SMAC_05008.3_t1	NaN	NaN	NaN	22.8115	NaN	NaN	NaN	NaN	NaN	0	1	1	1	0	0	0	0	3	0	0	12904000	14153000	0	0	0	0	27058000	0	1	1	1	0	0	0	0	1	0	1	1	1	0	0	0	0	1	0	1	1
SMAC_05058.3_t1	SMAC_05058.3_t1	NaN	NaN	NaN	21.5978	NaN	NaN	NaN	NaN	NaN	0	1	1	1	0	0	0	0	3	0	4906300	5564000	3660100	0	0	0	0	14130000	0	1	1	1	0	0	0	0	1	0	1	1	1	0	0	0	0	1	0	1	1
SMAC_05173.3_t1	SMAC_05173.3_t1	NaN	23.6396	NaN	NaN	NaN	NaN	NaN	NaN	NaN	1	0	0	0	0	0	1	1	3	13069000	0	0	0	0	5352400	19933000	53058000	91412000	1	0	0	0	0	1	2	1	4	1	0	0	0	0	1	2	1	4	1	0	0
SMAC_05215.3_t1	SMAC_05215.3_t1	NaN	NaN	NaN	NaN	25.1561	NaN	NaN	NaN	NaN	0	0	1	2	0	0	0	0	3	0	0	41062000	56891000	0	0	0	0	97954000	0	0	1	2	0	0	0	0	2	0	0	1	2	0	0	0	0	2	0	0	1
SMAC_05289.3_t1	SMAC_05289.3_t1	NaN	NaN	NaN	NaN	24.0561	NaN	NaN	NaN	NaN	0	1	1	1	0	0	0	0	3	0	0	0	26540000	0	0	0	0	26540000	0	1	1	1	0	0	0	0	2	0	1	1	1	0	0	0	0	2	0	1	1
SMAC_05400.3_t1	SMAC_05400.3_t1	NaN	NaN	NaN	NaN	22.5879	NaN	NaN	NaN	NaN	0	1	0	2	0	0	0	0	3	0	13506000	0	9592700	0	0	0	0	23099000	0	1	0	2	0	0	0	0	2	0	1	0	2	0	0	0	0	2	0	1	0
SMAC_05524.3_t1	SMAC_05524.3_t1	NaN	NaN	NaN	NaN	25.1779	NaN	NaN	NaN	NaN	0	0	0	2	0	0	0	1	3	0	0	0	57758000	0	0	0	0	57758000	0	0	0	2	0	0	0	1	3	0	0	0	2	0	0	0	1	3	0	0	0
SMAC_05584.3_t1	SMAC_05584.3_t1	NaN	NaN	NaN	23.2787	NaN	NaN	NaN	NaN	NaN	2	0	1	0	0	0	0	0	3	10547000	0	17839000	0	0	0	0	0	28386000	2	0	1	0	0	0	0	0	2	2	0	1	0	0	0	0	0	2	2	0	1
SMAC_05700.3_t1	SMAC_05700.3_t1	NaN	NaN	NaN	NaN	NaN	NaN	NaN	24.9328	NaN	0	0	0	0	1	0	1	1	3	0	0	0	0	61715000	42061000	34272000	15410000	153460000	0	0	0	0	1	1	1	1	1	0	0	0	0	1	1	1	1	1	0	0	0
SMAC_05937.3_t1	SMAC_05937.3_t1	NaN	NaN	NaN	NaN	24.3061	NaN	NaN	NaN	NaN	0	0	1	1	0	1	0	0	3	0	0	0	31561000	0	0	0	0	31561000	0	0	1	1	0	1	0	0	2	0	0	1	1	0	1	0	0	2	0	0	1
SMAC_06235.3_t1	SMAC_06235.3_t1	NaN	NaN	NaN	23.6883	NaN	NaN	NaN	NaN	NaN	0	0	1	2	0	0	0	0	3	0	0	23695000	36146000	0	0	0	0	59841000	0	0	1	1	0	0	0	0	1	0	0	1	1	0	0	0	0	1	0	0	1
SMAC_06618.3_t1	SMAC_06618.3_t1	NaN	NaN	21.7513	NaN	NaN	NaN	NaN	NaN	NaN	0	1	0	1	0	0	1	0	3	0	5419400	0	0	0	0	10971000	0	16390000	0	1	0	1	0	0	1	0	2	0	1	0	1	0	0	1	0	2	0	1	0
SMAC_06723.3_t1	SMAC_06723.3_t1	NaN	NaN	NaN	23.2296	NaN	NaN	NaN	NaN	NaN	1	0	1	0	0	0	0	1	3	0	0	17243000	0	0	0	0	0	17243000	1	0	1	0	0	0	0	1	1	1	0	1	0	0	0	0	1	1	1	0	1
SMAC_07179.3_t1	SMAC_07179.3_t1	NaN	NaN	NaN	NaN	NaN	NaN	NaN	NaN	NaN	0	0	0	0	1	1	1	0	3	0	0	0	0	0	0	0	0	0	0	0	0	0	1	1	1	0	1	0	0	0	0	1	1	1	0	1	0	0	0
SMAC_07393.3_t1	SMAC_07393.3_t1	NaN	NaN	NaN	NaN	23.5867	NaN	NaN	NaN	NaN	0	1	1	1	0	0	0	0	3	0	0	0	19170000	0	0	0	0	19170000	0	1	1	1	0	0	0	0	2	0	1	1	1	0	0	0	0	2	0	1	1
SMAC_07622.3_t1	SMAC_07622.3_t1	NaN	NaN	NaN	23.7833	NaN	NaN	NaN	NaN	NaN	0	1	1	0	0	1	0	0	3	0	0	25308000	0	0	17193000	0	0	42501000	0	1	1	0	0	1	0	0	3	0	1	1	0	0	1	0	0	3	0	1	1
SMAC_07679.3_t1	SMAC_07679.3_t1	NaN	NaN	NaN	NaN	NaN	24.5039	NaN	NaN	NaN	0	0	0	1	2	0	0	0	3	0	0	0	29844000	28388000	0	0	0	58232000	0	0	0	1	1	0	0	0	1	0	0	0	1	1	0	0	0	1	0	0	0
SMAC_07719.3_t1	SMAC_07719.3_t1	NaN	NaN	NaN	NaN	24.2291	NaN	NaN	NaN	NaN	0	0	1	1	0	0	0	1	3	23331000	0	48382000	29923000	0	0	0	5552900	107190000	1	0	1	1	0	0	0	1	4	1	0	1	1	0	0	0	1	4	1	0	1
SMAC_07746.3_t1	SMAC_07746.3_t1	NaN	NaN	NaN	NaN	NaN	NaN	NaN	NaN	NaN	0	0	1	0	0	0	1	1	3	0	0	0	0	0	0	0	0	0	0	0	1	0	0	0	1	1	2	0	0	1	0	0	0	1	1	2	0	0	1
SMAC_08177.3_t1	SMAC_08177.3_t1	NaN	NaN	NaN	NaN	NaN	NaN	NaN	25.5657	NaN	1	0	0	1	0	0	1	0	3	183570000	0	0	23517000	0	0	53145000	0	260240000	1	0	1	1	0	0	1	0	2	1	0	1	1	0	0	1	0	2	1	0	1
SMAC_08232.3_t1	SMAC_08232.3_t1	NaN	NaN	NaN	23.7962	NaN	NaN	NaN	NaN	NaN	0	1	1	1	0	0	0	0	3	0	18010000	25537000	22411000	0	0	0	0	65957000	0	1	1	1	0	0	0	0	1	0	1	1	1	0	0	0	0	1	0	1	1
SMAC_08476.3_t1	SMAC_08476.3_t1	NaN	NaN	NaN	NaN	NaN	NaN	NaN	24.1207	NaN	0	1	0	0	0	1	1	0	3	0	0	0	0	0	37514000	19520000	0	57034000	0	1	0	0	0	1	1	0	1	0	1	0	0	0	1	1	0	1	0	1	0
SMAC_08512.3_t1	SMAC_08512.3_t1	NaN	NaN	NaN	NaN	23.7855	NaN	NaN	NaN	NaN	1	0	1	1	0	0	0	0	3	0	0	0	22001000	0	0	0	0	22001000	1	0	1	1	0	0	0	0	1	1	0	1	1	0	0	0	0	1	1	0	1
SMAC_08936.3_t1	SMAC_08936.3_t1	NaN	NaN	NaN	NaN	24.0589	NaN	NaN	NaN	NaN	0	0	0	3	0	0	0	0	3	0	0	0	26591000	0	0	0	0	26591000	0	0	0	3	0	0	0	0	3	0	0	0	3	0	0	0	0	3	0	0	0
SMAC_09275.3_t1	SMAC_09275.3_t1	NaN	NaN	NaN	NaN	25.1323	NaN	NaN	NaN	NaN	0	0	1	2	0	0	0	0	3	0	0	0	55958000	0	0	0	0	55958000	0	0	1	1	0	0	0	0	2	0	0	1	1	0	0	0	0	2	0	0	1
SMAC_09463.3_t1	SMAC_09463.3_t1	NaN	NaN	NaN	NaN	NaN	NaN	NaN	NaN	NaN	0	1	1	1	0	0	0	0	3	0	0	0	0	0	0	0	0	0	0	1	1	1	0	0	0	0	2	0	1	1	1	0	0	0	0	2	0	1	1
SMAC_12102.3_t1	SMAC_12102.3_t1	NaN	NaN	NaN	24.3422	NaN	NaN	NaN	NaN	NaN	0	1	2	0	0	0	0	0	3	16028000	39737000	37284000	0	0	0	0	0	93049000	1	1	2	0	0	0	0	0	2	1	1	2	0	0	0	0	0	2	1	1	2
SMAC_12126.3_t1	SMAC_12126.3_t1	NaN	NaN	NaN	NaN	23.8435	NaN	NaN	NaN	NaN	0	0	1	2	0	0	0	0	3	0	0	2790400	22905000	0	0	0	0	25695000	0	0	1	2	0	0	0	0	2	0	0	1	2	0	0	0	0	2	0	0	1
SMAC_12936.3_t1;SMAC_12963.3_t1	SMAC_12936.3_t1	NaN	NaN	NaN	NaN	NaN	NaN	NaN	NaN	NaN	0	0	2	0	1	0	0	0	3	0	0	0	0	0	0	0	0	0	2	2	4	0	1	3	1	1	7	0	0	2	0	1	0	0	0	2	0	0	2
SMAC_12985.3_t1	SMAC_12985.3_t1	NaN	NaN	NaN	23.8565	NaN	NaN	NaN	NaN	NaN	0	0	2	1	0	0	0	0	3	0	0	26626000	0	0	0	0	0	26626000	0	0	2	1	0	0	0	0	2	0	0	2	1	0	0	0	0	2	0	0	2
SMAC_00017.3_t1	SMAC_00017.3_t1	NaN	NaN	NaN	NaN	23.3206	NaN	NaN	NaN	NaN	0	0	1	1	0	0	0	0	2	0	0	0	15940000	0	0	0	0	15940000	0	0	1	1	0	0	0	0	2	0	0	1	1	0	0	0	0	2	0	0	1
SMAC_00094.3_t1	SMAC_00094.3_t1	NaN	NaN	NaN	23.4863	NaN	NaN	NaN	NaN	NaN	0	1	1	0	0	0	0	0	2	5885500	17437000	20599000	0	0	0	0	0	43922000	1	1	1	0	0	0	0	0	2	1	1	1	0	0	0	0	0	2	1	1	1
SMAC_00542.3_t1	SMAC_00542.3_t1	NaN	NaN	NaN	23.7941	NaN	NaN	NaN	NaN	NaN	0	0	1	1	0	0	0	0	2	0	0	25499000	0	0	0	0	0	25499000	0	0	1	1	0	0	0	0	1	0	0	1	1	0	0	0	0	1	0	0	1
SMAC_00661.3_t1	SMAC_00661.3_t1	NaN	NaN	NaN	NaN	NaN	NaN	NaN	NaN	24.269	0	0	0	0	1	0	0	1	2	0	0	0	0	14311000	0	0	14885000	29196000	0	0	0	0	1	0	0	1	2	0	0	0	0	1	0	0	1	2	0	0	0
SMAC_00822.3_t1	SMAC_00822.3_t1	NaN	NaN	NaN	NaN	NaN	NaN	NaN	NaN	NaN	0	0	1	0	1	0	0	0	2	0	0	0	0	0	0	0	0	0	0	0	1	0	1	0	0	0	1	0	0	1	0	1	0	0	0	1	0	0	1
SMAC_00944.3_t1	SMAC_00944.3_t1	NaN	NaN	NaN	NaN	NaN	NaN	NaN	NaN	NaN	0	0	1	1	0	0	0	0	2	0	0	0	0	0	0	0	0	0	0	0	1	1	0	0	0	0	2	0	0	1	1	0	0	0	0	2	0	0	1
SMAC_00993.3_t1	SMAC_00993.3_t1	NaN	NaN	NaN	NaN	NaN	NaN	NaN	NaN	NaN	1	0	1	0	0	0	0	0	2	0	0	0	0	0	0	0	0	0	1	0	1	0	0	0	0	0	2	1	0	1	0	0	0	0	0	2	1	0	1
SMAC_00999.3_t1	SMAC_00999.3_t1	NaN	NaN	21.6739	NaN	NaN	NaN	NaN	NaN	NaN	0	1	0	1	0	0	0	0	2	0	5136200	0	0	0	0	0	0	5136200	0	1	0	1	0	0	0	0	2	0	1	0	1	0	0	0	0	2	0	1	0
SMAC_01003.3_t1	SMAC_01003.3_t1	NaN	NaN	NaN	NaN	NaN	NaN	NaN	22.9037	NaN	0	0	1	0	0	0	1	0	2	0	0	0	0	0	0	8397000	0	8397000	0	0	1	0	0	0	1	0	2	0	0	1	0	0	0	1	0	2	0	0	1
SMAC_01410.3_t1	SMAC_01410.3_t1	NaN	NaN	NaN	23.6539	NaN	NaN	NaN	NaN	NaN	0	0	1	1	0	0	0	0	2	0	0	23138000	0	0	0	0	0	23138000	0	0	1	1	0	0	0	0	2	0	0	1	1	0	0	0	0	2	0	0	1
SMAC_01476.3_t1	SMAC_01476.3_t1	NaN	NaN	NaN	NaN	NaN	NaN	NaN	NaN	NaN	0	1	1	0	0	0	0	0	2	0	0	0	0	0	0	0	0	0	0	1	1	0	0	0	0	0	1	0	1	1	0	0	0	0	0	1	0	1	1
SMAC_01503.3_t1	SMAC_01503.3_t1	NaN	NaN	NaN	NaN	NaN	NaN	NaN	NaN	NaN	0	2	0	0	0	0	0	0	2	0	0	0	0	0	0	0	0	0	0	2	0	0	0	0	0	0	2	0	2	0	0	0	0	0	0	2	0	2	0
SMAC_01557.3_t2;SMAC_01557.3_t1	SMAC_01557.3_t2;SMAC_01557.3_t1	NaN	NaN	NaN	24.346	NaN	NaN	NaN	NaN	NaN	0	1	1	0	0	0	0	0	2	0	48146000	37381000	0	0	0	0	0	85528000	0	1	1	0	0	0	0	0	1	0	1	1	0	0	0	0	0	1	0	1	1
SMAC_01623.3_t1	SMAC_01623.3_t1	NaN	NaN	NaN	22.2544	NaN	NaN	NaN	NaN	NaN	0	0	2	0	0	0	0	0	2	0	0	8770300	0	0	0	0	0	8770300	0	0	2	0	0	0	0	0	2	0	0	2	0	0	0	0	0	2	0	0	2
SMAC_01756.3_t1	SMAC_01756.3_t1	NaN	NaN	NaN	24.058	NaN	NaN	NaN	NaN	NaN	0	0	1	1	0	0	0	0	2	0	0	30618000	0	0	0	0	0	30618000	0	0	1	1	0	0	0	0	1	0	0	1	1	0	0	0	0	1	0	0	1
SMAC_01843.3_t1	SMAC_01843.3_t1	NaN	NaN	NaN	NaN	NaN	NaN	NaN	NaN	NaN	1	0	0	1	0	0	0	0	2	0	0	0	0	0	0	0	0	0	1	0	0	1	0	0	0	0	2	1	0	0	1	0	0	0	0	2	1	0	0
SMAC_01943.3_t1	SMAC_01943.3_t1	NaN	23.1399	NaN	NaN	NaN	NaN	NaN	NaN	NaN	1	0	0	1	0	0	0	0	2	9242800	0	0	0	0	0	0	0	9242800	1	0	0	1	0	0	0	0	1	1	0	0	1	0	0	0	0	1	1	0	0
SMAC_01948.3_t1	SMAC_01948.3_t1	NaN	NaN	NaN	NaN	NaN	NaN	NaN	NaN	22.8783	0	0	1	0	0	0	0	1	2	0	0	0	0	0	0	0	5677000	5677000	0	0	1	0	0	0	0	1	2	0	0	1	0	0	0	0	1	2	0	0	1
SMAC_01987.3_t1	SMAC_01987.3_t1	NaN	NaN	NaN	NaN	NaN	NaN	NaN	NaN	NaN	0	1	0	0	1	0	0	0	2	0	0	0	0	0	0	0	0	0	0	1	0	0	1	0	0	0	1	0	1	0	0	1	0	0	0	1	0	1	0
SMAC_02214.3_t1	SMAC_02214.3_t1	NaN	NaN	22.9719	NaN	NaN	NaN	NaN	NaN	NaN	0	1	1	0	0	0	0	0	2	0	12630000	0	0	0	0	0	0	12630000	0	1	1	0	0	0	0	0	2	0	1	1	0	0	0	0	0	2	0	1	1
SMAC_02229.3_t1	SMAC_02229.3_t1	NaN	NaN	23.3149	NaN	NaN	NaN	NaN	NaN	NaN	0	1	1	0	0	0	0	0	2	0	16019000	11417000	0	0	0	0	0	27436000	0	1	1	0	0	0	0	0	2	0	1	1	0	0	0	0	0	2	0	1	1
SMAC_02336.3_t1	SMAC_02336.3_t1	NaN	NaN	NaN	NaN	22.2209	NaN	NaN	NaN	NaN	0	0	0	1	0	0	0	1	2	0	0	0	7438300	0	0	0	0	7438300	0	0	0	1	0	0	0	1	2	0	0	0	1	0	0	0	1	2	0	0	0
SMAC_02375.3_t1	SMAC_02375.3_t1	NaN	NaN	NaN	NaN	NaN	NaN	NaN	NaN	NaN	0	0	0	0	0	1	1	0	2	0	0	0	0	0	0	0	0	0	0	0	0	0	0	1	1	0	2	0	0	0	0	0	1	1	0	2	0	0	0
SMAC_02400.3_t1	SMAC_02400.3_t1	NaN	NaN	NaN	NaN	NaN	NaN	25.0385	NaN	NaN	0	0	0	0	0	2	0	0	2	0	0	0	0	0	31507000	0	0	31507000	0	0	0	0	0	2	0	0	2	0	0	0	0	0	2	0	0	2	0	0	0
SMAC_02410.3_t1	SMAC_02410.3_t1	NaN	NaN	NaN	NaN	NaN	NaN	NaN	NaN	NaN	1	0	0	1	0	0	0	0	2	0	0	0	0	0	0	0	0	0	1	0	0	1	0	0	0	0	1	1	0	0	1	0	0	0	0	1	1	0	0
SMAC_02816.3_t1	SMAC_02816.3_t1	NaN	NaN	NaN	NaN	NaN	NaN	NaN	NaN	NaN	0	0	1	1	0	0	0	0	2	0	0	0	0	0	0	0	0	0	0	0	1	1	0	0	0	0	2	0	0	1	1	0	0	0	0	2	0	0	1
SMAC_02955.3_t1	SMAC_02955.3_t1	NaN	NaN	NaN	NaN	NaN	NaN	NaN	24.7003	NaN	0	0	0	0	1	1	0	0	2	0	0	0	0	19220000	0	29171000	0	48391000	0	0	0	0	1	1	1	0	1	0	0	0	0	1	1	1	0	1	0	0	0
SMAC_02997.3_t1	SMAC_02997.3_t1	NaN	NaN	NaN	23.6992	NaN	NaN	NaN	NaN	NaN	0	0	2	0	0	0	0	0	2	0	0	23876000	0	0	0	0	0	23876000	0	0	2	0	0	0	0	0	2	0	0	2	0	0	0	0	0	2	0	0	2
SMAC_03125.3_t1	SMAC_03125.3_t1	NaN	NaN	NaN	22.2149	NaN	NaN	NaN	NaN	NaN	0	0	1	1	0	0	0	0	2	0	0	8533800	0	0	0	0	0	8533800	0	0	1	1	0	0	0	0	2	0	0	1	1	0	0	0	0	2	0	0	1
SMAC_03155.3_t1	SMAC_03155.3_t1	NaN	NaN	22.2627	NaN	NaN	NaN	NaN	NaN	NaN	0	1	1	0	0	0	0	0	2	0	7724500	0	0	0	0	0	0	7724500	0	1	1	0	0	0	0	0	1	0	1	1	0	0	0	0	0	1	0	1	1
SMAC_03324.3_t1	SMAC_03324.3_t1	NaN	NaN	NaN	22.3955	NaN	NaN	NaN	NaN	NaN	0	0	1	1	0	0	0	0	2	0	0	9671500	11410000	0	0	0	0	21082000	0	0	1	1	0	0	0	0	1	0	0	1	1	0	0	0	0	1	0	0	1
SMAC_03355.3_t1	SMAC_03355.3_t1	NaN	NaN	NaN	NaN	NaN	NaN	NaN	NaN	26.1032	0	0	0	0	0	1	0	1	2	0	0	0	0	0	0	0	53076000	53076000	0	0	0	0	0	2	1	2	2	0	0	0	0	0	2	1	2	2	0	0	0
SMAC_03377.3_t1	SMAC_03377.3_t1	NaN	NaN	NaN	NaN	NaN	NaN	NaN	NaN	NaN	1	1	0	0	0	0	0	0	2	0	0	0	0	0	0	0	0	0	1	1	0	0	0	0	0	0	2	1	1	0	0	0	0	0	0	2	1	1	0
SMAC_03481.3_t1	SMAC_03481.3_t1	NaN	NaN	NaN	21.6468	NaN	NaN	NaN	NaN	NaN	0	1	1	0	0	0	0	0	2	0	4334400	5756000	0	0	0	0	0	10090000	0	1	1	0	0	0	0	0	1	0	1	1	0	0	0	0	0	1	0	1	1
SMAC_03974.3_t1	SMAC_03974.3_t1	NaN	NaN	NaN	NaN	23.6346	NaN	NaN	NaN	NaN	0	0	0	2	0	0	0	0	2	0	0	0	19815000	0	0	0	0	19815000	0	0	0	2	0	0	0	0	2	0	0	0	2	0	0	0	0	2	0	0	0
SMAC_03990.3_t1	SMAC_03990.3_t1	NaN	NaN	NaN	NaN	23.0915	NaN	NaN	NaN	NaN	0	0	0	2	0	0	0	0	2	0	0	0	13600000	0	0	0	0	13600000	0	0	0	2	0	0	0	0	2	0	0	0	2	0	0	0	0	2	0	0	0
SMAC_04024.3_t1	SMAC_04024.3_t1	NaN	NaN	NaN	NaN	NaN	NaN	NaN	26.1059	NaN	0	0	0	0	0	0	1	1	2	0	0	0	0	0	0	77285000	0	77285000	0	0	0	0	0	0	1	1	2	0	0	0	0	0	0	1	1	2	0	0	0
SMAC_04187.3_t1	SMAC_04187.3_t1	NaN	NaN	NaN	NaN	NaN	NaN	NaN	NaN	NaN	1	0	0	0	0	0	1	0	2	0	0	0	0	0	0	0	0	0	1	0	0	0	0	0	1	0	1	1	0	0	0	0	0	1	0	1	1	0	0
SMAC_04380.3_t1	SMAC_04380.3_t1	NaN	NaN	NaN	23.4799	NaN	NaN	NaN	NaN	NaN	0	0	1	1	0	0	0	0	2	0	0	20508000	19935000	0	0	0	0	40443000	0	0	1	1	0	0	0	0	1	0	0	1	1	0	0	0	0	1	0	0	1
SMAC_04449.3_t1	SMAC_04449.3_t1	NaN	NaN	NaN	NaN	NaN	NaN	NaN	NaN	NaN	0	0	0	0	1	1	0	0	2	0	0	0	0	0	0	0	0	0	0	0	0	0	1	1	0	0	1	0	0	0	0	1	1	0	0	1	0	0	0
SMAC_04508.3_t1	SMAC_04508.3_t1	NaN	NaN	NaN	NaN	22.3761	NaN	NaN	NaN	NaN	0	0	0	0	1	0	1	0	2	0	0	0	8282700	0	0	0	0	8282700	0	0	0	1	1	0	1	0	3	0	0	0	1	1	0	1	0	3	0	0	0
SMAC_04543.3_t1	SMAC_04543.3_t1	NaN	NaN	NaN	NaN	NaN	NaN	NaN	24.5603	NaN	1	0	0	0	0	0	1	0	2	9686700	0	0	0	0	0	26475000	0	36162000	1	0	0	0	0	0	1	0	2	1	0	0	0	0	0	1	0	2	1	0	0
SMAC_04574.3_t1	SMAC_04574.3_t1	NaN	NaN	NaN	NaN	NaN	NaN	NaN	NaN	NaN	0	1	0	1	0	0	0	0	2	0	0	0	0	0	0	0	0	0	0	1	0	1	0	0	0	0	2	0	1	0	1	0	0	0	0	2	0	1	0
SMAC_04666.3_t1	SMAC_04666.3_t1	NaN	NaN	NaN	NaN	NaN	NaN	NaN	NaN	NaN	0	0	0	0	0	1	1	0	2	0	0	0	0	0	0	0	0	0	0	0	0	0	0	1	1	0	2	0	0	0	0	0	1	1	0	2	0	0	0
SMAC_04786.3_t1	SMAC_04786.3_t1	NaN	24.3848	NaN	NaN	NaN	NaN	NaN	NaN	NaN	1	1	0	0	0	0	0	0	2	21905000	0	0	0	0	0	0	0	21905000	1	1	0	0	0	0	0	0	2	1	1	0	0	0	0	0	0	2	1	1	0
SMAC_04787.3_t1	SMAC_04787.3_t1	NaN	NaN	NaN	NaN	NaN	NaN	NaN	NaN	23.6836	0	0	0	1	0	0	0	1	2	0	0	38840000	0	0	0	0	9920200	48760000	0	0	1	1	0	0	0	1	2	0	0	1	1	0	0	0	1	2	0	0	1
SMAC_04794.3_t1	SMAC_04794.3_t1	NaN	NaN	NaN	NaN	NaN	NaN	NaN	NaN	NaN	0	0	1	1	0	0	0	0	2	0	0	0	0	0	0	0	0	0	0	0	1	1	0	0	0	0	1	0	0	1	1	0	0	0	0	1	0	0	1
SMAC_04834.3_t1	SMAC_04834.3_t1	NaN	NaN	NaN	21.0275	NaN	NaN	NaN	NaN	NaN	0	0	1	1	0	0	0	0	2	0	0	3747000	3456900	0	0	0	0	7203900	0	0	1	1	0	0	0	0	1	0	0	1	1	0	0	0	0	1	0	0	1
SMAC_04873.3_t1	SMAC_04873.3_t1	NaN	NaN	NaN	27.9717	NaN	NaN	NaN	NaN	NaN	0	0	1	1	0	0	0	0	2	0	0	461450000	258060000	0	0	0	0	719510000	0	1	2	1	0	0	0	0	2	0	1	2	1	0	0	0	0	2	0	1	2
SMAC_05258.3_t1	SMAC_05258.3_t1	NaN	NaN	NaN	23.3184	NaN	NaN	NaN	NaN	NaN	0	0	1	0	0	0	0	1	2	0	0	18336000	0	0	0	0	0	18336000	0	0	1	0	0	0	0	1	2	0	0	1	0	0	0	0	1	2	0	0	1
SMAC_05539.3_t1	SMAC_05539.3_t1	NaN	NaN	NaN	NaN	NaN	NaN	23.8621	NaN	NaN	0	0	0	1	0	1	0	0	2	0	0	0	17087000	0	13941000	0	0	31028000	0	0	0	1	0	1	0	0	1	0	0	0	1	0	1	0	0	1	0	0	0
SMAC_05609.3_t1	SMAC_05609.3_t1	NaN	NaN	NaN	NaN	NaN	NaN	NaN	NaN	NaN	0	1	1	0	0	0	0	0	2	0	0	0	0	0	0	0	0	0	0	1	1	0	0	0	0	0	2	0	1	1	0	0	0	0	0	2	0	1	1
SMAC_05752.3_t1	SMAC_05752.3_t1	NaN	NaN	NaN	NaN	NaN	NaN	NaN	NaN	NaN	0	1	0	1	0	0	0	0	2	0	0	0	0	0	0	0	0	0	0	1	0	1	0	0	0	0	1	0	1	0	1	0	0	0	0	1	0	1	0
SMAC_05760.3_t1	SMAC_05760.3_t1	NaN	NaN	NaN	22.1993	NaN	NaN	NaN	NaN	NaN	0	0	2	0	0	0	0	0	2	0	0	8442200	11761000	0	0	0	0	20203000	0	0	2	1	0	0	0	0	3	0	0	2	1	0	0	0	0	3	0	0	2
SMAC_05805.3_t1	SMAC_05805.3_t1	NaN	NaN	NaN	NaN	23.4591	NaN	NaN	NaN	NaN	1	0	0	1	0	0	0	0	2	0	0	0	17548000	0	0	0	0	17548000	1	0	0	1	0	0	0	0	2	1	0	0	1	0	0	0	0	2	1	0	0
SMAC_05810.3_t1	SMAC_05810.3_t1	NaN	NaN	22.8205	NaN	NaN	NaN	NaN	NaN	NaN	0	1	0	1	0	0	0	0	2	0	11371000	0	0	0	0	0	0	11371000	0	1	0	1	0	0	0	0	2	0	1	0	1	0	0	0	0	2	0	1	0
SMAC_05912.3_t2;SMAC_05912.3_t1	SMAC_05912.3_t2;SMAC_05912.3_t1	NaN	NaN	NaN	23.8715	NaN	NaN	NaN	NaN	NaN	0	1	1	0	0	0	0	0	2	0	19057000	26905000	0	0	0	0	0	45962000	0	1	1	0	0	0	0	0	1	0	1	1	0	0	0	0	0	1	0	1	1
SMAC_06117.3_t1	SMAC_06117.3_t1	NaN	24.9522	NaN	NaN	NaN	NaN	NaN	NaN	NaN	1	0	0	0	0	0	0	1	2	32460000	0	0	0	0	0	0	0	32460000	1	0	0	0	0	0	0	1	2	1	0	0	0	0	0	0	1	2	1	0	0
SMAC_06280.3_t1	SMAC_06280.3_t1	NaN	23.313	NaN	NaN	NaN	NaN	NaN	NaN	NaN	1	0	0	0	0	1	0	0	2	10421000	0	0	0	0	0	0	0	10421000	1	0	0	0	0	1	0	0	1	1	0	0	0	0	1	0	0	1	1	0	0
SMAC_06772.3_t1	SMAC_06772.3_t1	NaN	NaN	NaN	NaN	24.0105	NaN	NaN	NaN	NaN	0	0	1	1	0	0	0	0	2	0	0	0	25715000	0	0	0	0	25715000	0	0	1	1	0	0	0	0	2	0	0	1	1	0	0	0	0	2	0	0	1
SMAC_06856.3_t1	SMAC_06856.3_t1	NaN	NaN	NaN	NaN	NaN	NaN	24.0694	NaN	NaN	0	1	0	0	0	1	0	0	2	0	28033000	0	0	0	16095000	0	0	44129000	0	1	0	0	0	1	0	0	2	0	1	0	0	0	1	0	0	2	0	1	0
SMAC_06903.3_t1	SMAC_06903.3_t1	NaN	NaN	NaN	NaN	NaN	NaN	NaN	24.8883	NaN	0	0	0	0	0	1	1	0	2	0	0	0	0	0	0	33230000	0	33230000	0	0	0	0	0	1	3	0	3	0	0	0	0	0	1	2	0	2	0	0	0
SMAC_07024.3_t1	SMAC_07024.3_t1	NaN	NaN	NaN	NaN	23.7528	NaN	NaN	NaN	NaN	0	0	0	2	0	0	0	0	2	0	0	0	21507000	0	0	0	0	21507000	0	0	0	2	0	0	0	0	2	0	0	0	2	0	0	0	0	2	0	0	0
SMAC_07382.3_t1;SMAC_07382.3_t2	SMAC_07382.3_t1;SMAC_07382.3_t2	NaN	NaN	NaN	NaN	23.6966	NaN	NaN	NaN	NaN	0	1	0	1	0	0	0	0	2	0	0	0	20686000	0	0	0	0	20686000	0	1	0	1	0	0	0	0	1	0	1	0	1	0	0	0	0	1	0	1	0
SMAC_07387.3_t1	SMAC_07387.3_t1	NaN	NaN	NaN	NaN	NaN	NaN	NaN	NaN	NaN	0	0	1	1	0	0	0	0	2	0	0	0	0	0	0	0	0	0	0	0	1	1	0	0	0	0	2	0	0	1	1	0	0	0	0	2	0	0	1
SMAC_07551.3_t1	SMAC_07551.3_t1	NaN	NaN	24.8728	NaN	NaN	NaN	NaN	NaN	NaN	0	1	0	1	0	0	0	0	2	0	47162000	0	48113000	0	0	0	0	95274000	0	1	0	1	0	0	0	0	1	0	1	0	1	0	0	0	0	1	0	1	0
SMAC_07823.3_t1	SMAC_07823.3_t1	NaN	NaN	NaN	NaN	23.5404	NaN	NaN	NaN	NaN	0	0	0	2	0	0	0	0	2	0	0	0	18563000	0	0	0	0	18563000	0	0	0	2	0	0	0	0	2	0	0	0	2	0	0	0	0	2	0	0	0
SMAC_07844.3_t1;SMAC_07844.3_t2	SMAC_07844.3_t1;SMAC_07844.3_t2	NaN	NaN	NaN	NaN	NaN	NaN	NaN	NaN	NaN	0	0	1	0	0	1	0	0	2	0	0	0	0	0	0	0	0	0	0	0	1	0	0	1	0	0	2	0	0	1	0	0	1	0	0	2	0	0	1
SMAC_07850.3_t1	SMAC_07850.3_t1	NaN	NaN	NaN	NaN	NaN	NaN	NaN	NaN	NaN	0	0	0	2	0	0	0	0	2	0	0	0	0	0	0	0	0	0	0	0	0	2	0	0	0	0	2	0	0	0	2	0	0	0	0	2	0	0	0
SMAC_08187.3_t1	SMAC_08187.3_t1	NaN	NaN	NaN	NaN	NaN	NaN	28.4974	NaN	NaN	0	0	0	1	0	1	0	0	2	0	0	0	0	0	346470000	0	0	346470000	0	0	0	1	0	1	0	0	2	0	0	0	1	0	1	0	0	2	0	0	0
SMAC_08441.3_t1	SMAC_08441.3_t1	NaN	NaN	NaN	NaN	NaN	NaN	NaN	NaN	NaN	0	0	0	0	0	1	0	1	2	0	0	0	0	0	0	0	0	0	0	0	0	0	0	1	0	1	1	0	0	0	0	0	1	0	1	1	0	0	0
SMAC_08524.3_t1	SMAC_08524.3_t1	NaN	NaN	NaN	23.7802	NaN	NaN	NaN	NaN	NaN	0	0	1	0	0	0	1	0	2	0	0	25254000	0	0	0	0	0	25254000	0	0	1	0	0	0	1	0	2	0	0	1	0	0	0	1	0	2	0	0	1
SMAC_08534.3_t1	SMAC_08534.3_t1	NaN	NaN	NaN	NaN	22.5912	NaN	NaN	NaN	NaN	0	0	0	2	0	0	0	0	2	0	0	0	9614700	0	0	0	0	9614700	0	0	0	2	0	0	0	0	2	0	0	0	2	0	0	0	0	2	0	0	0
SMAC_08606.3_t1	SMAC_08606.3_t1	NaN	NaN	22.1707	NaN	NaN	NaN	NaN	NaN	NaN	0	1	1	0	0	0	0	0	2	0	7247500	0	0	0	0	0	0	7247500	0	1	1	0	0	0	0	0	2	0	1	1	0	0	0	0	0	2	0	1	1
SMAC_08688.3_t1	SMAC_08688.3_t1	NaN	NaN	24.942	NaN	NaN	NaN	NaN	NaN	NaN	1	1	0	0	0	0	0	0	2	0	49482000	0	0	0	0	0	0	49482000	1	1	0	0	0	0	0	0	2	1	1	0	0	0	0	0	0	2	1	1	0
SMAC_12112.3_t1	SMAC_12112.3_t1	NaN	NaN	NaN	22.2299	NaN	NaN	NaN	NaN	NaN	0	0	1	1	0	0	0	0	2	0	0	8622700	5938700	0	0	0	0	14561000	0	0	1	1	0	0	0	0	1	0	0	1	1	0	0	0	0	1	0	0	1
SMAC_00082.3_t1	SMAC_00082.3_t1	NaN	NaN	NaN	NaN	NaN	NaN	NaN	NaN	NaN	1	0	0	0	0	0	0	0	1	0	0	0	0	0	0	0	0	0	1	0	1	0	0	0	0	0	2	1	0	1	0	0	0	0	0	2	1	0	1
SMAC_00334.3_t1	SMAC_00334.3_t1	51	NaN	NaN	NaN	NaN	NaN	NaN	NaN	NaN	1	0	0	0	0	0	0	0	1	0	0	0	0	0	0	0	0	0	1	0	0	0	1	0	0	0	2	1	0	0	0	1	0	0	0	2	1	0	0
SMAC_00407.3_t1	SMAC_00407.3_t1	NaN	NaN	NaN	NaN	NaN	NaN	NaN	NaN	NaN	0	0	0	1	0	0	0	0	1	0	0	0	0	0	0	0	0	0	0	0	0	1	0	0	0	0	1	0	0	0	1	0	0	0	0	1	0	0	0
SMAC_00412.3_t1	SMAC_00412.3_t1	NaN	NaN	NaN	NaN	NaN	NaN	NaN	NaN	NaN	1	0	0	0	0	0	0	0	1	0	0	0	0	0	0	0	0	0	1	0	0	0	0	0	0	0	1	1	0	0	0	0	0	0	0	1	1	0	0
SMAC_00610.3_t1	SMAC_00610.3_t1	NaN	NaN	NaN	NaN	NaN	NaN	NaN	NaN	NaN	0	0	0	0	0	0	1	0	1	0	0	0	0	0	0	0	0	0	0	0	0	1	0	0	1	0	2	0	0	0	1	0	0	1	0	2	0	0	0
SMAC_00626.3_t1	SMAC_00626.3_t1	NaN	NaN	NaN	NaN	NaN	NaN	NaN	NaN	NaN	0	0	1	0	0	0	0	0	1	0	0	0	0	0	0	0	0	0	0	0	1	0	0	0	0	0	1	0	0	1	0	0	0	0	0	1	0	0	1
SMAC_00638.3_t1	SMAC_00638.3_t1	NaN	22.3168	NaN	NaN	NaN	NaN	NaN	NaN	NaN	0	0	1	0	0	0	0	0	1	5224400	0	0	0	0	0	0	0	5224400	1	0	1	0	0	0	0	0	2	1	0	1	0	0	0	0	0	2	1	0	1
SMAC_00663.3_t1	SMAC_00663.3_t1	1153	24.721	NaN	NaN	NaN	NaN	NaN	NaN	NaN	1	0	0	0	0	0	0	0	1	27654000	0	0	0	0	0	0	0	27654000	1	0	0	2	0	0	0	0	3	1	0	0	2	0	0	0	0	3	1	0	0
SMAC_00721.3_t1	SMAC_00721.3_t1	NaN	NaN	NaN	NaN	NaN	NaN	NaN	NaN	NaN	0	1	0	0	0	0	0	0	1	0	0	0	0	0	0	0	0	0	0	1	0	0	0	0	0	0	1	0	1	0	0	0	0	0	0	1	0	1	0
SMAC_00761.3_t1	SMAC_00761.3_t1	NaN	NaN	NaN	NaN	NaN	NaN	NaN	NaN	NaN	0	0	0	1	0	0	0	0	1	0	0	0	0	0	0	0	0	0	0	0	0	1	0	0	0	0	1	0	0	0	1	0	0	0	0	1	0	0	0
SMAC_00863.3_t1	SMAC_00863.3_t1	NaN	NaN	NaN	NaN	NaN	NaN	NaN	NaN	NaN	0	0	0	1	0	0	0	0	1	0	0	0	0	0	0	0	0	0	0	0	0	1	0	0	0	0	1	0	0	0	1	0	0	0	0	1	0	0	0
SMAC_01004.3_t1	SMAC_01004.3_t1	NaN	NaN	NaN	NaN	NaN	NaN	NaN	NaN	NaN	0	0	1	0	0	0	0	0	1	0	0	0	0	0	0	0	0	0	0	0	1	0	0	0	0	0	1	0	0	1	0	0	0	0	0	1	0	0	1
SMAC_01136.3_t1	SMAC_01136.3_t1	NaN	NaN	NaN	NaN	NaN	23.5803	NaN	NaN	NaN	0	0	0	0	1	0	0	0	1	0	0	0	0	14966000	0	0	0	14966000	0	0	0	0	1	0	0	1	2	0	0	0	0	1	0	0	1	2	0	0	0
SMAC_01336.3_t1	SMAC_01336.3_t1	NaN	NaN	NaN	NaN	23.3357	NaN	NaN	NaN	NaN	0	0	0	1	0	0	0	0	1	0	0	0	16108000	0	0	0	0	16108000	0	0	0	1	0	0	1	0	2	0	0	0	1	0	0	1	0	2	0	0	0
SMAC_01397.3_t1	SMAC_01397.3_t1	NaN	24.9957	NaN	NaN	NaN	NaN	NaN	NaN	NaN	1	0	0	0	0	0	0	0	1	33455000	0	0	0	0	0	0	0	33455000	1	0	0	0	0	0	0	0	1	1	0	0	0	0	0	0	0	1	1	0	0
SMAC_01453.3_t1	SMAC_01453.3_t1	NaN	NaN	NaN	NaN	NaN	NaN	NaN	NaN	NaN	0	0	1	0	0	0	0	0	1	0	0	0	0	0	0	0	0	0	0	0	1	0	0	0	0	0	1	0	0	1	0	0	0	0	0	1	0	0	1
SMAC_01494.3_t1	SMAC_01494.3_t1	458	NaN	NaN	NaN	22.9024	NaN	NaN	NaN	NaN	0	0	0	1	0	0	0	0	1	0	0	0	11929000	0	0	0	0	11929000	0	1	0	1	0	0	0	0	2	0	1	0	1	0	0	0	0	2	0	1	0
SMAC_01603.3_t1	SMAC_01603.3_t1	NaN	NaN	NaN	NaN	NaN	NaN	NaN	NaN	NaN	0	1	0	0	0	0	0	0	1	0	0	0	0	0	0	0	0	0	0	1	0	0	0	0	0	0	1	0	1	0	0	0	0	0	0	1	0	1	0
SMAC_01828.3_t1	SMAC_01828.3_t1	NaN	NaN	NaN	NaN	NaN	NaN	NaN	NaN	NaN	0	1	0	0	0	0	0	0	1	0	0	0	0	0	0	0	0	0	0	1	0	0	0	0	0	0	1	0	1	0	0	0	0	0	0	1	0	1	0
SMAC_01952.3_t1	SMAC_01952.3_t1	NaN	NaN	NaN	NaN	22.7441	NaN	NaN	NaN	NaN	0	0	0	1	0	0	0	0	1	0	0	0	10690000	0	0	0	0	10690000	0	0	0	1	0	0	0	0	1	0	0	0	1	0	0	0	0	1	0	0	0
SMAC_02058.3_t1	SMAC_02058.3_t1	NaN	NaN	NaN	NaN	NaN	NaN	NaN	NaN	NaN	0	0	0	0	1	0	0	0	1	0	0	0	0	0	0	0	0	0	0	0	0	0	1	0	0	0	1	0	0	0	0	1	0	0	0	1	0	0	0
SMAC_02230.3_t1	SMAC_02230.3_t1	NaN	NaN	NaN	NaN	NaN	NaN	NaN	NaN	NaN	0	1	0	0	0	0	0	0	1	0	0	0	0	0	0	0	0	0	0	1	0	0	1	0	0	0	2	0	1	0	0	1	0	0	0	2	0	1	0
SMAC_02378.3_t1	SMAC_02378.3_t1	NaN	NaN	NaN	NaN	NaN	NaN	NaN	NaN	NaN	0	1	0	0	0	0	0	0	1	0	0	0	0	0	0	0	0	0	0	1	0	0	0	0	0	0	1	0	1	0	0	0	0	0	0	1	0	1	0
SMAC_02488.3_t1	SMAC_02488.3_t1	NaN	NaN	NaN	NaN	NaN	NaN	NaN	NaN	NaN	0	0	0	0	1	0	0	0	1	0	0	0	0	0	0	0	0	0	0	0	0	0	1	0	0	0	1	0	0	0	0	1	0	0	0	1	0	0	0
SMAC_02692.3_t1	SMAC_02692.3_t1	NaN	NaN	NaN	NaN	NaN	NaN	NaN	NaN	NaN	0	0	0	0	0	1	0	0	1	0	0	0	0	0	0	0	0	0	0	0	0	0	0	1	0	0	1	0	0	0	0	0	1	0	0	1	0	0	0
SMAC_02884.3_t1	SMAC_02884.3_t1	NaN	NaN	NaN	NaN	NaN	NaN	NaN	NaN	NaN	0	0	0	0	0	0	0	1	1	0	0	0	0	0	0	0	0	0	0	0	0	0	0	0	0	1	1	0	0	0	0	0	0	0	1	1	0	0	0
SMAC_03063.3_t1	SMAC_03063.3_t1	NaN	NaN	NaN	NaN	NaN	NaN	NaN	NaN	NaN	0	1	0	0	0	0	0	0	1	0	0	0	0	0	0	0	0	0	0	1	0	0	0	0	0	0	1	0	1	0	0	0	0	0	0	1	0	1	0
SMAC_03322.3_t1	SMAC_03322.3_t1	NaN	NaN	NaN	NaN	NaN	NaN	NaN	24.0724	NaN	0	0	0	0	0	0	1	0	1	0	0	0	0	0	0	18878000	0	18878000	0	0	0	0	0	1	1	0	2	0	0	0	0	0	1	1	0	2	0	0	0
SMAC_03415.3_t1	SMAC_03415.3_t1	NaN	NaN	NaN	NaN	NaN	NaN	NaN	NaN	NaN	0	0	0	1	0	0	0	0	1	0	0	0	0	0	0	0	0	0	0	0	0	1	0	0	0	0	1	0	0	0	1	0	0	0	0	1	0	0	0
SMAC_03423.3_t1	SMAC_03423.3_t1	NaN	NaN	NaN	NaN	NaN	NaN	NaN	NaN	NaN	0	0	0	0	0	0	1	0	1	0	0	0	0	0	0	0	0	0	0	0	0	0	0	0	1	0	1	0	0	0	0	0	0	1	0	1	0	0	0
SMAC_03666.3_t1	SMAC_03666.3_t1	8	NaN	NaN	NaN	NaN	NaN	NaN	NaN	NaN	0	0	0	1	0	0	0	0	1	0	0	0	0	0	0	0	0	0	0	1	0	1	0	0	0	0	2	0	1	0	1	0	0	0	0	2	0	1	0
SMAC_03697.3_t1	SMAC_03697.3_t1	NaN	NaN	NaN	NaN	NaN	NaN	NaN	NaN	NaN	0	1	0	0	0	0	0	0	1	0	0	0	0	0	0	0	0	0	0	1	0	0	0	0	1	0	2	0	1	0	0	0	0	1	0	2	0	1	0
SMAC_03756.3_t1	SMAC_03756.3_t1	NaN	NaN	NaN	NaN	22.6409	NaN	NaN	NaN	NaN	0	0	0	1	0	0	0	0	1	0	0	0	9951800	0	0	0	0	9951800	0	0	0	1	0	0	0	0	1	0	0	0	1	0	0	0	0	1	0	0	0
SMAC_03803.3_t1	SMAC_03803.3_t1	NaN	NaN	NaN	NaN	NaN	NaN	NaN	NaN	NaN	0	0	1	0	0	0	0	0	1	0	0	0	0	0	0	0	0	0	0	0	1	0	0	0	0	0	1	0	0	1	0	0	0	0	0	1	0	0	1
SMAC_03986.3_t1	SMAC_03986.3_t1	NaN	NaN	NaN	NaN	NaN	NaN	NaN	NaN	NaN	0	0	0	1	0	0	0	0	1	0	0	0	0	0	0	0	0	0	0	0	0	1	0	0	0	0	1	0	0	0	1	0	0	0	0	1	0	0	0
SMAC_04037.3_t1	SMAC_04037.3_t1	NaN	NaN	NaN	NaN	NaN	NaN	NaN	NaN	NaN	0	0	0	1	0	0	0	0	1	0	0	0	0	0	0	0	0	0	0	0	0	1	0	0	0	0	1	0	0	0	1	0	0	0	0	1	0	0	0
SMAC_04172.3_t1	SMAC_04172.3_t1	NaN	NaN	NaN	NaN	23.8741	NaN	NaN	NaN	NaN	0	0	0	1	0	0	0	0	1	0	0	0	23395000	0	0	0	0	23395000	0	0	0	1	0	0	0	0	1	0	0	0	1	0	0	0	0	1	0	0	0
SMAC_04234.3_t1	SMAC_04234.3_t1	NaN	NaN	NaN	23.1777	NaN	NaN	NaN	NaN	NaN	0	1	0	0	0	0	0	0	1	0	0	16632000	0	0	0	0	0	16632000	0	1	1	0	0	0	0	0	1	0	1	1	0	0	0	0	0	1	0	1	1
SMAC_04341.3_t1	SMAC_04341.3_t1	NaN	NaN	NaN	NaN	NaN	NaN	NaN	NaN	NaN	0	0	0	1	0	0	0	0	1	0	0	0	0	0	0	0	0	0	0	0	0	1	0	0	0	0	1	0	0	0	1	0	0	0	0	1	0	0	0
SMAC_04350.3_t1	SMAC_04350.3_t1	NaN	NaN	NaN	NaN	NaN	NaN	NaN	NaN	NaN	0	0	0	1	0	0	0	0	1	0	0	0	0	0	0	0	0	0	0	0	0	1	0	0	0	0	1	0	0	0	1	0	0	0	0	1	0	0	0
SMAC_04434.3_t1	SMAC_04434.3_t1	NaN	NaN	NaN	25.9125	NaN	NaN	NaN	NaN	NaN	0	0	1	0	0	0	0	0	1	0	0	110720000	0	0	0	0	0	110720000	0	0	1	0	1	0	0	0	2	0	0	1	0	1	0	0	0	2	0	0	1
SMAC_04471.3_t1	SMAC_04471.3_t1	NaN	NaN	NaN	NaN	NaN	NaN	NaN	NaN	NaN	0	1	0	0	0	0	0	0	1	0	0	0	0	0	0	0	0	0	0	2	0	1	0	0	0	0	2	0	2	0	1	0	0	0	0	2	0	2	0
SMAC_04510.3_t1	SMAC_04510.3_t1	NaN	NaN	NaN	NaN	NaN	NaN	NaN	NaN	NaN	0	1	0	0	0	0	0	0	1	0	0	0	0	0	0	0	0	0	0	1	0	0	0	0	0	0	1	0	1	0	0	0	0	0	0	1	0	1	0
SMAC_04847.3_t1	SMAC_04847.3_t1	NaN	NaN	NaN	NaN	NaN	NaN	NaN	NaN	NaN	1	0	0	0	0	0	0	0	1	0	0	0	0	0	0	0	0	0	1	0	0	0	0	0	0	0	1	1	0	0	0	0	0	0	0	1	1	0	0
SMAC_05336.3_t1	SMAC_05336.3_t1	NaN	NaN	NaN	NaN	NaN	NaN	23.18	NaN	NaN	0	0	0	0	0	1	0	0	1	0	0	0	0	0	8688900	0	0	8688900	0	0	0	0	0	1	0	0	1	0	0	0	0	0	1	0	0	1	0	0	0
SMAC_05521.3_t1	SMAC_05521.3_t1	NaN	NaN	NaN	NaN	NaN	NaN	NaN	NaN	NaN	0	1	0	0	0	0	0	0	1	0	0	0	0	0	0	0	0	0	0	2	0	0	0	0	0	0	2	0	2	0	0	0	0	0	0	2	0	2	0
SMAC_05572.3_t1	SMAC_05572.3_t1	NaN	NaN	NaN	NaN	NaN	NaN	NaN	NaN	NaN	0	0	0	1	0	0	0	0	1	0	0	0	0	0	0	0	0	0	0	0	0	1	0	0	0	0	1	0	0	0	1	0	0	0	0	1	0	0	0
SMAC_05755.3_t1	SMAC_05755.3_t1	NaN	NaN	NaN	NaN	NaN	NaN	NaN	NaN	NaN	0	0	0	0	1	0	0	0	1	0	0	0	0	0	0	0	0	0	0	0	0	0	1	0	0	0	1	0	0	0	0	1	0	0	0	1	0	0	0
SMAC_05786.3_t1	SMAC_05786.3_t1	NaN	NaN	24.5592	NaN	NaN	NaN	NaN	NaN	NaN	0	1	0	0	0	0	0	0	1	0	37950000	0	0	0	0	0	0	37950000	0	1	0	0	0	0	0	0	1	0	1	0	0	0	0	0	0	1	0	1	0
SMAC_05872.3_t1	SMAC_05872.3_t1	NaN	NaN	NaN	NaN	NaN	NaN	NaN	NaN	NaN	0	0	1	0	0	0	0	0	1	0	0	0	0	0	0	0	0	0	0	0	1	0	0	0	0	0	1	0	0	1	0	0	0	0	0	1	0	0	1
SMAC_05922.3_t1	SMAC_05922.3_t1	NaN	NaN	NaN	NaN	NaN	NaN	NaN	NaN	NaN	0	0	0	1	0	0	0	0	1	0	0	0	0	0	0	0	0	0	0	0	0	1	0	0	0	0	1	0	0	0	1	0	0	0	0	1	0	0	0
SMAC_05965.3_t1	SMAC_05965.3_t1	NaN	NaN	NaN	NaN	NaN	NaN	NaN	NaN	NaN	0	0	0	0	0	1	0	0	1	0	0	0	0	0	0	0	0	0	0	0	0	0	0	1	0	0	1	0	0	0	0	0	1	0	0	1	0	0	0
SMAC_06004.3_t1	SMAC_06004.3_t1	NaN	NaN	NaN	NaN	NaN	NaN	NaN	NaN	NaN	0	0	1	0	0	0	0	0	1	0	0	0	0	0	0	0	0	0	0	0	1	0	0	0	0	0	1	0	0	1	0	0	0	0	0	1	0	0	1
SMAC_06122.3_t1	SMAC_06122.3_t1	NaN	NaN	NaN	NaN	NaN	NaN	NaN	NaN	NaN	0	0	0	1	0	0	0	0	1	0	0	0	0	0	0	0	0	0	0	0	0	1	0	0	0	0	1	0	0	0	1	0	0	0	0	1	0	0	0
SMAC_06531.3_t1	SMAC_06531.3_t1	NaN	NaN	NaN	NaN	23.6415	NaN	NaN	NaN	NaN	0	0	0	1	0	0	0	0	1	0	0	0	19912000	0	0	0	0	19912000	0	0	0	1	0	0	0	0	1	0	0	0	1	0	0	0	0	1	0	0	0
SMAC_06704.3_t1	SMAC_06704.3_t1	NaN	NaN	NaN	NaN	NaN	NaN	NaN	NaN	NaN	0	0	1	0	0	0	0	0	1	0	0	0	0	0	0	0	0	0	0	0	1	0	0	0	0	0	1	0	0	1	0	0	0	0	0	1	0	0	1
SMAC_06751.3_t1	SMAC_06751.3_t1	NaN	NaN	NaN	NaN	NaN	NaN	NaN	NaN	NaN	0	0	0	1	0	0	0	0	1	0	0	0	0	0	0	0	0	0	0	0	0	1	0	0	0	0	1	0	0	0	1	0	0	0	0	1	0	0	0
SMAC_06924.3_t2;SMAC_06924.3_t1	SMAC_06924.3_t2;SMAC_06924.3_t1	NaN	NaN	NaN	NaN	NaN	NaN	NaN	NaN	NaN	1	0	0	0	0	0	0	0	1	0	0	0	0	0	0	0	0	0	1	0	0	0	0	0	0	0	1	1	0	0	0	0	0	0	0	1	1	0	0
SMAC_06968.3_t1	SMAC_06968.3_t1	NaN	25.6029	NaN	NaN	NaN	NaN	NaN	NaN	NaN	1	0	0	0	0	0	0	0	1	50963000	0	0	0	0	0	0	0	50963000	1	0	0	0	0	1	0	0	2	1	0	0	0	0	1	0	0	2	1	0	0
SMAC_07065.3_t1	SMAC_07065.3_t1	NaN	24.0746	NaN	NaN	NaN	NaN	NaN	NaN	NaN	1	0	0	0	0	0	0	0	1	17668000	0	0	0	0	0	0	0	17668000	1	0	0	0	0	0	0	0	1	1	0	0	0	0	0	0	0	1	1	0	0
SMAC_07315.3_t1	SMAC_07315.3_t1	NaN	NaN	NaN	NaN	NaN	NaN	NaN	NaN	NaN	0	0	1	0	0	0	0	0	1	0	0	0	0	0	0	0	0	0	0	0	1	0	0	0	0	0	1	0	0	1	0	0	0	0	0	1	0	0	1
SMAC_07376.3_t1	SMAC_07376.3_t1	NaN	NaN	24.1625	NaN	NaN	NaN	NaN	NaN	NaN	0	1	0	0	0	0	0	0	1	0	28827000	0	0	0	0	0	0	28827000	0	1	0	0	0	0	0	0	1	0	1	0	0	0	0	0	0	1	0	1	0
SMAC_07548.3_t1	SMAC_07548.3_t1	NaN	24.2941	NaN	NaN	NaN	NaN	NaN	NaN	NaN	1	0	0	0	0	0	0	0	1	20571000	0	0	0	0	0	0	0	20571000	1	0	0	0	0	1	1	0	2	1	0	0	0	0	1	1	0	2	1	0	0
SMAC_07595.3_t1	SMAC_07595.3_t1	277	NaN	NaN	NaN	NaN	NaN	NaN	NaN	NaN	0	1	0	0	0	0	0	0	1	0	0	0	0	0	0	0	0	0	1	1	0	0	0	0	0	1	2	1	1	0	0	0	0	0	1	2	1	1	0
SMAC_07672.3_t1	SMAC_07672.3_t1	NaN	NaN	NaN	NaN	NaN	NaN	NaN	NaN	NaN	0	0	0	1	0	0	0	0	1	0	0	0	0	0	0	0	0	0	0	0	0	1	0	0	0	0	1	0	0	0	1	0	0	0	0	1	0	0	0
SMAC_07680.3_t1	SMAC_07680.3_t1	NaN	NaN	NaN	NaN	22.7389	NaN	NaN	NaN	NaN	0	0	0	1	0	0	0	0	1	0	0	0	10651000	0	0	0	0	10651000	0	0	0	1	0	0	0	0	1	0	0	0	1	0	0	0	0	1	0	0	0
SMAC_07851.3_t1	SMAC_07851.3_t1	NaN	NaN	NaN	NaN	NaN	NaN	NaN	NaN	NaN	0	0	0	0	0	1	0	0	1	0	0	0	0	0	0	0	0	0	0	0	0	0	0	1	0	0	1	0	0	0	0	0	1	0	0	1	0	0	0
SMAC_07952.3_t1	SMAC_07952.3_t1	NaN	NaN	NaN	NaN	NaN	NaN	NaN	NaN	NaN	0	0	1	0	0	0	0	0	1	0	0	0	0	0	0	0	0	0	0	0	1	0	0	0	0	0	1	0	0	1	0	0	0	0	0	1	0	0	1
SMAC_08068.3_t1	SMAC_08068.3_t1	NaN	NaN	NaN	NaN	NaN	NaN	NaN	NaN	NaN	0	0	1	0	0	0	0	0	1	0	0	0	0	0	0	0	0	0	0	0	1	0	0	0	0	0	1	0	0	1	0	0	0	0	0	1	0	0	1
SMAC_08180.3_t1	SMAC_08180.3_t1	NaN	NaN	NaN	22.8034	NaN	NaN	NaN	NaN	NaN	0	0	0	1	0	0	0	0	1	0	0	12832000	22337000	0	0	0	0	35169000	0	0	1	1	0	0	0	0	1	0	0	1	1	0	0	0	0	1	0	0	1
SMAC_08273.3_t1	SMAC_08273.3_t1	NaN	NaN	NaN	NaN	NaN	NaN	NaN	NaN	NaN	1	0	0	0	0	0	0	0	1	0	0	0	0	0	0	0	0	0	1	0	0	1	0	0	0	0	2	1	0	0	1	0	0	0	0	2	1	0	0
SMAC_08301.3_t1	SMAC_08301.3_t1	NaN	NaN	NaN	NaN	NaN	23.747	NaN	NaN	NaN	0	0	0	0	1	0	0	0	1	0	0	0	0	16801000	0	0	0	16801000	0	0	0	0	1	1	1	1	2	0	0	0	0	1	1	1	1	2	0	0	0
SMAC_08456.3_t1	SMAC_08456.3_t1	NaN	NaN	NaN	NaN	NaN	NaN	NaN	NaN	NaN	0	0	1	0	0	0	0	0	1	0	0	0	0	0	0	0	0	0	0	0	1	0	0	0	0	0	1	0	0	1	0	0	0	0	0	1	0	0	1
SMAC_08662.3_t1	SMAC_08662.3_t1	NaN	NaN	NaN	NaN	NaN	NaN	NaN	NaN	NaN	0	0	0	0	1	0	0	0	1	0	0	0	0	0	0	0	0	0	0	0	0	0	1	0	0	0	1	0	0	0	0	1	0	0	0	1	0	0	0
SMAC_08677.3_t1	SMAC_08677.3_t1	NaN	NaN	NaN	23.7132	NaN	NaN	NaN	NaN	NaN	0	0	1	0	0	0	0	0	1	0	0	24109000	0	0	0	0	0	24109000	0	0	1	0	0	0	0	0	1	0	0	1	0	0	0	0	0	1	0	0	1
SMAC_08743.3_t1	SMAC_08743.3_t1	NaN	NaN	NaN	NaN	NaN	NaN	NaN	NaN	NaN	0	0	0	0	0	1	0	0	1	0	0	0	0	0	0	0	0	0	0	0	0	0	0	1	0	0	1	0	0	0	0	0	1	0	0	1	0	0	0
SMAC_08796.3_t1	SMAC_08796.3_t1	NaN	NaN	NaN	NaN	NaN	NaN	22.6255	NaN	NaN	0	0	0	0	0	1	0	0	1	0	0	0	0	0	5916300	0	0	5916300	0	0	0	0	0	1	0	0	1	0	0	0	0	0	1	0	0	1	0	0	0
SMAC_08858.3_t1	SMAC_08858.3_t1	NaN	NaN	NaN	NaN	23.9859	NaN	NaN	NaN	NaN	0	0	0	1	0	0	0	0	1	0	0	0	25279000	0	0	0	0	25279000	0	0	0	1	0	0	0	0	1	0	0	0	1	0	0	0	0	1	0	0	0
SMAC_09108.3_t2;SMAC_09108.3_t1	SMAC_09108.3_t2;SMAC_09108.3_t1	NaN	NaN	NaN	NaN	NaN	NaN	NaN	NaN	NaN	0	0	1	0	0	0	0	0	1	0	0	0	0	0	0	0	0	0	0	0	1	0	0	0	0	0	1	0	0	1	0	0	0	0	0	1	0	0	1
SMAC_09154.3_t1	SMAC_09154.3_t1	NaN	NaN	NaN	NaN	NaN	NaN	NaN	NaN	NaN	0	1	0	0	0	0	0	0	1	0	0	0	0	0	0	0	0	0	0	1	0	0	0	0	0	0	1	0	1	0	0	0	0	0	0	1	0	1	0
SMAC_09186.3_t1	SMAC_09186.3_t1	NaN	NaN	NaN	22.8085	NaN	NaN	NaN	NaN	NaN	0	0	1	0	0	0	0	0	1	0	0	12877000	0	0	0	0	0	12877000	0	0	1	0	0	0	0	0	1	0	0	1	0	0	0	0	0	1	0	0	1
SMAC_10001.3_t1;SMAC_09191.3_t1	SMAC_10001.3_t1;SMAC_09191.3_t1	NaN	NaN	NaN	23.3193	NaN	NaN	NaN	NaN	NaN	0	0	1	0	0	0	0	0	1	0	0	18349000	0	0	0	0	0	18349000	0	0	1	0	0	0	0	0	1	0	0	1	0	0	0	0	0	1	0	0	1
SMAC_09548.3_t1	SMAC_09548.3_t1	NaN	NaN	NaN	NaN	NaN	NaN	27.2516	NaN	NaN	0	0	0	0	0	1	0	0	1	0	0	0	0	0	146090000	18081000	0	164170000	0	0	0	0	0	1	1	0	2	0	0	0	0	0	1	1	0	2	0	0	0
SMAC_09589.3_t1	SMAC_09589.3_t1	NaN	NaN	NaN	NaN	NaN	NaN	NaN	NaN	NaN	0	0	0	0	0	0	1	0	1	0	0	0	0	0	0	0	0	0	0	0	0	0	0	0	1	0	1	0	0	0	0	0	0	1	0	1	0	0	0
SMAC_09691.3_t1	SMAC_09691.3_t1	NaN	NaN	NaN	NaN	NaN	NaN	NaN	NaN	24.2933	0	0	0	0	0	0	0	1	1	0	0	0	0	0	0	0	15138000	15138000	0	0	0	0	0	0	0	1	1	0	0	0	0	0	0	0	1	1	0	0	0
SMAC_12821.3_t1	SMAC_12821.3_t1	NaN	22.983	NaN	NaN	NaN	NaN	NaN	NaN	NaN	1	0	0	0	0	0	0	0	1	8290100	0	0	0	0	0	0	0	8290100	1	0	0	0	0	0	0	0	1	1	0	0	0	0	0	0	0	1	1	0	0
SMAC_00217.3_t1	SMAC_00217.3_t1	NaN	NaN	NaN	NaN	NaN	NaN	NaN	NaN	NaN	0	0	0	0	0	0	0	0	0	0	0	0	0	0	0	0	0	0	0	0	0	0	0	0	1	0	1	0	0	0	0	0	0	1	0	1	0	0	0
SMAC_00670.3_t1	SMAC_00670.3_t1	NaN	NaN	NaN	NaN	NaN	NaN	NaN	NaN	NaN	0	0	0	0	0	0	0	0	0	0	0	0	0	0	0	0	0	0	1	1	1	0	1	0	1	0	1	1	1	1	0	1	0	1	0	1	1	1	1
SMAC_00733.3_t1	SMAC_00733.3_t1	NaN	NaN	NaN	NaN	NaN	NaN	NaN	NaN	NaN	0	0	0	0	0	0	0	0	0	0	0	0	0	0	0	0	0	0	0	1	0	0	0	1	0	0	1	0	1	0	0	0	1	0	0	1	0	1	0
SMAC_01871.3_t1;SMAC_01871.3_t2	SMAC_01871.3_t1;SMAC_01871.3_t2	NaN	NaN	NaN	NaN	NaN	NaN	NaN	NaN	NaN	0	0	0	0	0	0	0	0	0	0	0	0	0	0	0	0	0	0	0	0	0	0	0	1	0	0	1	0	0	0	0	0	1	0	0	1	0	0	0
SMAC_03292.3_t1	SMAC_03292.3_t1	632	NaN	NaN	NaN	NaN	NaN	NaN	NaN	NaN	0	0	0	0	0	0	0	0	0	0	0	0	0	0	0	0	0	0	1	1	0	0	0	0	0	0	2	1	1	0	0	0	0	0	0	2	1	1	0
SMAC_03295.3_t1	SMAC_03295.3_t1	NaN	NaN	NaN	NaN	NaN	NaN	NaN	NaN	NaN	0	0	0	0	0	0	0	0	0	0	0	0	0	0	0	0	0	0	0	1	0	0	0	0	1	0	2	0	1	0	0	0	0	1	0	2	0	1	0
SMAC_04056.3_t1	SMAC_04056.3_t1	NaN	NaN	NaN	NaN	25.032	NaN	NaN	NaN	NaN	0	0	0	0	0	0	0	0	0	0	0	0	52200000	0	0	0	0	52200000	0	0	0	1	0	0	0	0	1	0	0	0	1	0	0	0	0	1	0	0	0
SMAC_04298.3_t1	SMAC_04298.3_t1	NaN	NaN	NaN	NaN	NaN	NaN	NaN	NaN	NaN	0	0	0	0	0	0	0	0	0	0	0	0	0	0	0	0	0	0	0	0	0	0	0	1	0	0	1	0	0	0	0	0	1	0	0	1	0	0	0
SMAC_04876.3_t1	SMAC_04876.3_t1	NaN	NaN	NaN	NaN	NaN	NaN	NaN	NaN	NaN	0	0	0	0	0	0	0	0	0	0	0	0	0	0	0	0	0	0	1	1	1	1	1	1	1	1	1	1	1	1	1	1	1	1	1	1	1	1	1
SMAC_06989.3_t1	SMAC_06989.3_t1	38	NaN	NaN	NaN	NaN	NaN	NaN	NaN	NaN	0	0	0	0	0	0	0	0	0	0	0	0	0	0	0	0	0	0	1	1	1	0	1	1	1	1	1	1	1	1	0	1	1	1	1	1	1	1	1
SMAC_08288.3_t1	SMAC_08288.3_t1	NaN	NaN	NaN	NaN	NaN	NaN	NaN	NaN	NaN	0	0	0	0	0	0	0	0	0	0	0	0	0	0	0	0	0	0	0	0	0	1	0	0	0	0	1	0	0	0	1	0	0	0	0	1	0	0	0
SMAC_08753.3_t1	SMAC_08753.3_t1	NaN	NaN	NaN	NaN	NaN	NaN	NaN	NaN	NaN	0	0	0	0	0	0	0	0	0	0	0	0	0	0	0	0	0	0	0	1	1	0	0	1	1	0	1	0	1	1	0	0	1	1	0	1	0	1	1
[truncated: 24 more columns]
